# Supplementary material for: GATA3-dependent cellular reprogramming requires activation-domain dependent recruitment of a chromatin remodeler
Source: Genome Biol. 2016 Feb 27;17:36. doi: 10.1186/s13059-016-0897-0 (PMC4769547; doi:10.1186/s13059-016-0897-0)
Supplement: Additional file 2: — is a table listing associated genes in each ATAC-seq category. (XLSX 645 kb) [file 13059_2016_897_MOESM2_ESM.xlsx]

## Sheet: G1
group	foldchange	gene	basemean
G1	-3.72535	TRABD2A	80.1461
G1	-1.04274	INO80	1589.7
G1	1.45775	PLEKHF1	170.769
G1	4.68181	MARCH3	1124.12
G1	-1.02223	SLC41A3	1302.57
G1	-1.63521	ERP27	3.40086
G1	-1.64004	KIAA0922	559.427
G1	1.05969	ARID4B	1608.66
G1	-1.09015	SLC25A19	326.883
G1	-1.10123	KIAA0391	1123.44
G1	-1.15163	TGIF1	1524.69
G1	1.40646	RGAG1	32.0277
G1	-1.14975	HEATR2	1386.12
G1	2.48868	DNER	340.765
G1	2.4947	PHTF2	3295.52
G1	1.07617	ATOX1	1596.9
G1	1.00458	ANP32D	2.90546
G1	-1.04947	GAS2L3	960.501
G1	-1.17943	CLSPN	3137.93
G1	-1.02658	BLCAP	1818.17
G1	1.17843	LOC284757	95.1826
G1	1.31795	EPGN	1.86021
G1	1.73865	TTLL7	643.93
G1	4.69783	VGLL3	927.201
G1	1.14812	PIAS1	725.377
G1	9.55524	NEUROG2	42.7985
G1	-1.10433	H2AFV	6833.04
G1	1.32954	PTPRK	3047.28
G1	1.02021	FAM188A	1064.68
G1	1.86013	PSAP	24173.1
G1	1.01207	CLTC	24713.3
G1	4.7176	TRIL	148.418
G1	-1.01126	MAPK14	6495.49
G1	-1.03724	MANBAL	1659.11
G1	1.01649	TMEM44-AS1	62.132
G1	1.1413	RHOC	6465.74
G1	1.04388	JOSD1	2449.71
G1	-1.0079	POP1	628.882
G1	1.13517	SCARNA6	1.04896
G1	1.52961	CCSER2	3009.2
G1	-1.0127	SMARCA1	6296.46
G1	-1.23553	PARVA	3452.9
G1	1.15877	ALS2	992.331
G1	-1.06571	REEP3	2717.88
G1	2.43353	AP1S3	1214.35
G1	3.18693	AKR1B1	4777.12
G1	-1.03002	GNA13	4021.25
G1	1.37076	CYR61	29119.2
G1	-1.00401	NFX1	1688.86
G1	1.02517	MTMR12	2074.14
G1	-1.52649	CGNL1	38.5438
G1	-1.03763	RPRD1B	1972.37
G1	-1.44292	TMEM116	530.894
G1	3.74454	SKAP1	26.9429
G1	-1.08677	NOD1	188.438
G1	-1.0035	GMNN	2475.33
G1	1.19259	SLC9A7P1	22.0259
G1	-1.65833	DOCK10	380.042
G1	-1.09443	CD55	4021.1
G1	-1.26388	UBALD2	1633.79
G1	1.2028	ATF6	3591.89
G1	-1.43003	ME3	865.471
G1	-1.10686	RFX2	185.043
G1	1.65707	SOX13	2155.72
G1	1.1715	ACADSB	672.702
G1	1.08228	PHF12	1416.11
G1	1.05526	RRAGB	614.323
G1	1.22068	ZC3H12C	1849.89
G1	-1.27449	RAB15	189.627
G1	1.02447	FERMT2	3778.99
G1	1.25262	SLC39A10	1811.97
G1	2.18	JUP	1346.06
G1	-1.02239	ATG4C	639.487
G1	1.53627	PDLIM5	10550.4
G1	-1.03096	C2orf47	385.011
G1	1.43979	PPIC	701.594
G1	49.0873	BMP5	130.457
G1	1.082	CDK5RAP1	1187.66
G1	-1.14677	FLJ46906	29.1762
G1	1.3279	POLB	439.858
G1	-1.02466	AUH	206.445
G1	-1.03513	EFNB1	183.501
G1	4.06747	UGT1A6	5.1016
G1	1.06702	CEP162	195.878
G1	-1.10706	C14orf169	762.216
G1	1.75555	MSI2	500.742
G1	1.00203	ANKFY1	2231.61
G1	1.22608	DENND5B-AS1	1.42848
G1	1.00301	FAM98A	2361.23
G1	1.36128	ANG	36.7138
G1	1.16669	TBR1	2.54603
G1	1.13271	SPATA12	1.23942
G1	-1.14428	STK10	3980.81
G1	1.29759	C1orf52	956.05
G1	-1.15754	SPIN3	366.652
G1	1.15821	KCTD1	539.58
G1	-1.02234	MMP16	156.729
G1	1.06004	PUM1	3586.1
G1	-1.07732	RNF220	1771.3
G1	23.3244	SLC27A2	150.769
G1	1.0413	FBXO17	318.488
G1	1.10083	HLCS	952.793
G1	-1.0799	TMEM138	1134.3
G1	2.63193	CMYA5	44.2435
G1	-1.33446	CCDC85C	2129.38
G1	-1.24036	CSTF2	1321.18
G1	1.36427	PTS	868.633
G1	-1.02059	SLC9B1	1.31738
G1	3.2776	CLCN5	760.299
G1	1.95157	NID1	1.54083
G1	1.7916	CILP2	33.3411
G1	1.44521	PLEKHA2	1391.55
G1	-1.07639	ACAP2	1662.62
G1	1.08165	FBXW7	584.506
G1	-1.18151	ZAP70	3.01033
G1	-1.10753	SLC22A4	203.314
G1	-1.05981	CNN3	12648.9
G1	1.67826	UNC13B	2418.65
G1	-1.03172	CUTC	559.04
G1	2.20165	CYP2S1	92.4755
G1	1.96815	PLB1	139.149
G1	1.199	RAI14	6080.42
G1	1.09624	PTPRC	6.62142
G1	1.13348	HECTD4	2459.05
G1	-1.1515	DLG1	6076.85
G1	-1.06036	KLHL8	1003.04
G1	4.33921	ACER2	137.027
G1	-1.02484	HDAC2	4620.83
G1	1.04203	SYT1	212.903
G1	3.5223	SMKR1	28.6499
G1	1.13111	LINC00263	20.6336
G1	1.42916	TXNRD1	16901.8
G1	34.505	TMC5	1342.08
G1	-1.233	SLC24A1	262.929
G1	1.05056	MIR4523	1.45388
G1	-1.07467	ARHGAP25	23.3866
G1	-1.04285	MKL2	741.405
G1	2.23599	RECK	574.585
G1	-1.21175	C1orf162	2.54191
G1	-1.06152	MRPL32	1119.23
G1	-1.01978	PDS5A	6883.95
G1	-1.16064	WDR36	2380.48
G1	1.88656	KALRN	22.636
G1	-1.29783	LOC101927766	1.04015
G1	1.40262	RANBP9	3825.67
G1	-1.16787	METAP1D	151.413
G1	1.41814	ANO6	2874.85
G1	-1.28898	UACA	3187.21
G1	1.32261	GDNF	2.18337
G1	-1.15132	RPS3	16284.7
G1	-1.14261	RBL2	908.194
G1	1.05167	MED4	985.379
G1	-1.06445	PAK1	781.229
G1	-1.22151	BAG3	3291.51
G1	1.40319	CPA5	2.6551
G1	4.15592	LINC00173	14.5841
G1	-1.11648	ZSWIM7	311.065
G1	-1.08939	LINC00706	11.4077
G1	-1.12418	C9orf40	1314.53
G1	-1.52217	KCNE1	34.6621
G1	-1.01008	ST13P4	124.378
G1	-1.16367	LEPREL1	1860.46
G1	-1.14672	MYOF	26915.7
G1	1.01082	NMNAT1	305.515
G1	-1.05178	ATF7IP	2464.89
G1	1.01828	MTUS1	717.555
G1	1.45291	ARRDC4	155.186
G1	1.29025	ARHGAP35	6337.46
G1	-1.08143	WDR25	161.286
G1	1.2246	ACVR2A	278.904
G1	1.44624	HERC3	1111.74
G1	1.0708	NUB1	2433.45
G1	1.34349	HECW2	158.194
G1	1.72136	ITSN1	2459.74
G1	1.38729	IFITM3	3551.15
G1	1.1351	UEVLD	846.775
G1	1.89519	PSTPIP2	141.676
G1	1.23178	C14orf166	5178.33
G1	2.08364	SLC17A5	2758.12
G1	1.24157	FAM168A	3426.88
G1	-1.46486	GSTP1	1738.52
G1	-1.01289	DIP2A	1268.13
G1	-1.1126	SARNP	1251.86
G1	1.34419	ARHGEF3	765.951
G1	-1.62154	FOXN3	2231.3
G1	-1.26547	CENPP	278.837
G1	-1.0275	ACO1	4838.76
G1	-1.0468	SLC9A8	637.2
G1	-1.43044	LOC729987	36.6106
G1	1.06998	FAM110A	192.987
G1	1.07287	ARFGAP3	1403.3
G1	-1.03353	MESDC2	1418.28
G1	-1.49342	RGS22	3.5364
G1	-1.22144	DNAJC19	369.293
G1	2.17007	MANSC4	2.25269
G1	1.0977	CACUL1	2805.32
G1	3.99145	RAP1GAP	31.8442
G1	-1.1452	CDH13	9.93922
G1	1.02494	NUP160	3112.17
G1	1.37833	NDFIP2	1439.74
G1	1.23047	FAM73A	1087.85
G1	-1.10882	CCNA2	5057.75
G1	1.1717	C18orf25	1615.89
G1	1.24432	TMEM135	1064.27
G1	3.19893	C4orf19	656.118
G1	-1.60347	PLAC8	1671.27
G1	-1.07542	SSUH2	1.37729
G1	1.07024	LOC101927229	31.2961
G1	1.01634	METTL4	845.497
G1	3.55454	TRIM43	3.91204
G1	-1.11939	CORO6	16.952
G1	-1.20363	TPX2	12685.7
G1	-1.87886	FST	2024.12
G1	1.66622	GCH1	470.784
G1	4.80572	A1CF	7.76854
G1	1.0125	ANKRD17	5932
G1	1.08906	CDC6	3808.45
G1	1.24806	CLIP1	5636.74
G1	1.28145	SRD5A3-AS1	1.60721
G1	21.6668	CYTIP	69.8618
G1	1.03149	C6orf163	7.90117
G1	-1.02231	ETV5	3038.94
G1	-1.12693	SMARCAL1	676.071
G1	1.14776	RAPGEF2	1898.35
G1	1.18537	FOXA1	2.20489
G1	-1.78423	ANK1	615.634
G1	-1.08319	CCBL1	330.47
G1	2.95868	MALAT1	1956.89
G1	-1.05318	STRIP2	959.164
G1	-1.54723	PRDM11	177.297
G1	2.11599	TIMP4	136.051
G1	1.8174	OSR2	101.991
G1	1.04678	LCOR	1411.7
G1	1.61572	PHF10	1937.13
G1	1.31925	CLN8	458.875
G1	1.29782	DUSP6	10880.1
G1	-1.11776	MRPL48	859.935
G1	1.01542	USP15	1632.34
G1	1.04507	LACE1	157.157
G1	-1.38502	ENO4	10.1021
G1	1.27991	USP40	1825.32
G1	-1.70852	PRSS23	8293.99
G1	-1.13131	CSNK1A1L	58.2014
G1	1.04903	ARHGEF2	4153.26
G1	1.1373	COL16A1	92.6483
G1	1.18181	SAMD13	54.0232
G1	-2.68353	BMPR1B	65.7709
G1	1.08508	RGS3	1517.53
G1	-1.06363	TDRD3	404.641
G1	1.03291	PLCH1	148.202
G1	1.48152	ATP11C	2542.55
G1	-1.36359	MIR5010	6.86574
G1	-1.42683	SSBP3-AS1	1.35025
G1	1.00734	EVI2A	2305.39
G1	-1.27434	FAH	475.31
G1	-1.11562	FAM172A	648.631
G1	1.19628	MOAP1	1266.95
G1	1.21584	DLG5	2911.1
G1	1.07275	SLC16A7	1231.03
G1	1.30729	ZNF184	525.974
G1	1.93188	HNF4A	1.30401
G1	-1.04759	MURC	100.277
G1	-2.02435	LOC152225	228.782
G1	-1.02327	VASH2	97.2837
G1	2.15721	NAMPT	8458.27
G1	-1.69425	HIST1H2BL	2.69288
G1	1.07438	TSEN2	401.197
G1	1.4989	RALGPS1	134.697
G1	3.7279	KIAA0319	33.0097
G1	-1.28277	KAT6B	960.346
G1	1.07641	ZFAT	396.734
G1	1.10327	JADE2	3361.15
G1	1.24167	BCDIN3D	63.4614
G1	4.35201	DCLK1	357.434
G1	1.13537	KIAA1191	4264.64
G1	-1.09111	RASA1	3939.03
G1	1.02112	LRRC17	2.56317
G1	-1.2928	ACTA2	53.5356
G1	-1.19692	RNF2	946.243
G1	1.35392	RELL1	556.218
G1	-1.84305	EIF4E3	44.4528
G1	-1.07557	OPTN	3230.03
G1	-1.23326	P2RY4	1.4808
G1	1.35136	GEMIN8P4	24.2099
G1	-1.10602	CYCS	5002.35
G1	1.05363	GJA3	263.591
G1	1.22404	SIRT5	361.313
G1	1.3147	ZNF823	384.207
G1	1.23593	CAP1	16889.3
G1	1.15413	ZNRF3	334.694
G1	1.27688	TRAPPC9	550.66
G1	1.63718	HIP1R	1703.49
G1	-1.16275	LINC00472	715.945
G1	-1.03198	ELOVL1	3988.03
G1	1.01115	LPP	2965.81
G1	-1.07459	VPS54	1151
G1	3.89184	LACC1	1059.79
G1	1.96367	POLR3G	999.047
G1	1.32078	MYZAP	15.6775
G1	1.32609	ADORA2A	1.22742
G1	20.9291	TMEM51-AS1	55.0922
G1	1.05392	SLC1A5	7872.02
G1	1.56531	ZNF396	20.774
G1	2.94456	PPP2R2B	2.7876
G1	1.43968	TET2	1222.46
G1	-1.12634	PLAUR	2680
G1	1.31178	DOPEY1	449.819
G1	-1.69962	LOC100507002	119.717
G1	-1.22307	MIR331	2.72008
G1	3.04325	MGP	8.87593
G1	4.1786	NID2	9.40791
G1	-1.00693	AAR2	1898.03
G1	-1.01333	MCCC1	1483.68
G1	1.77643	LINC00457	1.1206
G1	1.20386	TRIM37	2647.64
G1	1.09968	SNX13	1261.25
G1	-1.10571	FGFR1	3505.58
G1	1.10794	DTD2	352.175
G1	-1.06572	SUCLG1	1759.13
G1	9.74692	PIK3AP1	103.23
G1	3.73903	SLC40A1	339.966
G1	-1.00174	HDDC2	559.952
G1	1.00034	RNF219	680.647
G1	-1.40157	PPP1R3G	17.7514
G1	1.41956	TNFSF15	1154.31
G1	1.76614	PHLDB2	2773.49
G1	1.44742	TBC1D4	3453.99
G1	1.26367	PACSIN2	2617.46
G1	-1.18992	CCDC68	454.857
G1	1.29077	MAPK6	2485
G1	1.26464	KIF13A	2915.6
G1	1.1241	MFAP3	2023.79
G1	2.81031	TLR4	3564.63
G1	1.08701	SPATA45	2.71962
G1	-1.23289	TMEM117	67.9568
G1	1.32736	ZDHHC14	358.577
G1	-1.4273	FBLN1	100.085
G1	-1.35622	ATP6V1G3	2.16516
G1	1.15648	KATNAL1	1353.72
G1	-1.62275	DTNA	498.978
G1	7.41138	SOWAHB	28.7598
G1	-1.2987	SLC29A1	6267.26
G1	1.09919	LOC101928569	1.21322
G1	2.17544	SESTD1	563.696
G1	1.55229	ARL15	428.387
G1	1.01793	LMBR1	1729.02
G1	12.7414	FAM184B	76.8929
G1	1.12487	HEXB	3188.32
G1	-1.04101	C19orf47	572.918
G1	-1.0354	CDH26	1.6682
G1	-1.12767	NPAS2	3214.61
G1	-1.08639	EIF2AK4	3349.65
G1	1.30323	SELT	1941.98
G1	-1.09835	ELK4	2396.22
G1	1.22399	ZBTB18	2547.86
G1	-1.1495	NRG1	1447.15
G1	-1.35005	PRKCA	4676.92
G1	1.83774	MYO18A	3699.39
G1	3.99876	RNF182	1994.71
G1	1.05655	PSMD1	5453.83
G1	1.20246	GK5	353.424
G1	-1.122	TOB2P1	100.065
G1	3.1967	KIAA1522	1134.34
G1	1.03543	YES1	3603.43
G1	-1.21488	BHLHE41	162.33
G1	1.05444	AP3D1	5714.37
G1	1.52642	LINC00518	39.0739
G1	-1.03243	DAP	9883.46
G1	1.91125	DAAM1	1217.87
G1	1.49819	DTHD1	1.20339
G1	-1.20093	EHBP1	2915.02
G1	1.05038	TMEM62	350.795
G1	1.05946	CUBN	127.065
G1	1.01923	UFM1	1640.52
G1	-1.04829	CDK8	416.995
G1	-1.02138	LRRC8B	407.38
G1	1.11066	LOC100422556	2.02989
G1	-1.22073	LOC440028	21.9094
G1	1.4629	PLOD2	4853.12
G1	1.0112	KIDINS220	2731.19
G1	-2.24197	ADRB2	947.854
G1	1.31789	STK3	925.673
G1	-1.05829	CCDC6	2936.9
G1	1.22948	NQO2	1028.5
G1	-1.14132	PLS3	13720.6
G1	-1.3174	LINC00702	37.7895
G1	-1.12682	SYNE3	295.039
G1	-1.03967	MIB1	3427.74
G1	-1.17593	TAB2	3165.25
G1	-1.04213	LIN54	1211.43
G1	-1.16325	TCF12	2017.03
G1	1.05689	MRPS6	1499.99
G1	1.06002	SMAD1	343.251
G1	1.12834	ANTXR2	8569.55
G1	1.07643	HMGCR	3686.07
G1	1.36276	WWC3	2683.65
G1	-1.53449	C15orf39	883.367
G1	2.5351	RASGRP1	12.5171
G1	1.05263	CCNG2	1537.76
G1	-1.04555	DNPEP	852.049
G1	1.97431	EXOC6B	589.2
G1	-1.07002	PIN1P1	9.68008
G1	-1.09035	PTPN14	9853.92
G1	-1.34793	SYT11	62.1808
G1	-1.67401	PLXNC1	128.473
G1	1.1826	C9orf91	457.275
G1	1.01806	COL5A2	34.9752
G1	1.18479	MFSD1	2315.09
G1	-1.07798	KANSL3	2909.21
G1	-1.17069	QKI	4097.9
G1	23.5722	PGC	44.5386
G1	1.61961	TLR8-AS1	18.5483
G1	1.14045	LRP8	2477.86
G1	-1.06724	NADK2	708.049
G1	82.0649	FAM65B	263.791
G1	-1.11367	RPL23	9647.7
G1	-1.22024	RFFL	157.204
G1	1.02178	SYTL2	582.397
G1	1.20632	OXA1L	3003.5
G1	-1.38386	HMGN5	246.141
G1	-1.59185	CAPN3	17.5054
G1	-1.33912	TMEM161B-AS1	37.9526
G1	-1.14148	DHX9	9393.09
G1	1.10164	TMEM214	2427.73
G1	95.6208	HSD3B1	295.481
G1	1.36036	LINC00883	386.058
G1	1.40036	TAS2R14	8.18074
G1	1.5204	ARAP2	681.835
G1	-1.29311	CEP63	754.965
G1	1.21621	MRI1	796.944
G1	2.12239	FRZB	4.83337
G1	-1.12501	ARHGEF11	2010.19
G1	-1.08672	EED	1245.72
G1	-1.26566	NRP1	11864.1
G1	1.64906	BFSP1	398.969
G1	3.56216	SLC39A11	441.062
G1	-1.1202	SRI	1641.19
G1	1.04043	GNAQ	1272.35
G1	8.23981	PCDH1	232.982
G1	3.27495	WNT8B	5.13085
G1	1.40031	ZXDA	122.068
G1	1.02816	UBB	17901.4
G1	-1.12865	TACO1	653.973
G1	2.5487	PSG2	2.48573
G1	1.06084	ZCRB1	616.489
G1	1.37318	AAGAB	1343.19
G1	-1.05192	HMGCL	253.639
G1	14.1309	NEBL	318.369
G1	-1.16829	WDR75	1511.22
G1	1.02682	ITGA11	5.33801
G1	1.0601	ASPM	7564.8
G1	-1.03326	STC1	1642.93
G1	1.6223	PPFIBP2	109.276
G1	1.51248	ASB14	7.17443
G1	-1.92729	RAB11FIP5	2285.19
G1	-1.37043	DACT1	3.97786
G1	-1.01408	TSPAN5	2953.27
G1	2.24653	GFRAL	1.76759
G1	-5.3238	LOC100506457	25.1569
G1	-1.17179	TSPAN19	7.77274
G1	1.0363	HERC1	1133.91
G1	1.18355	EPG5	3518.23
G1	-1.33836	ELAC1	44.5836
G1	1.58375	LOC100144602	11.4707
G1	-1.02164	MYO10	6605.79
G1	2.05233	LINC00616	2.05521
G1	-1.30778	STAG1	1538.74
G1	1.16207	BRWD3	2191.26
G1	-1.05469	IQCH-AS1	122.05
G1	-1.16609	HNRNPA3	3382.73
G1	1.0031	PAPD5	513.494
G1	-1.094	NOL11	2758.44
G1	-3.5872	PRR5L	250.753
G1	1.07778	CXADR	242.287
G1	1.52622	DNM1L	3545.06
G1	1.11123	OSBPL11	826.892
G1	1.03511	AP2S1	4128.11
G1	2.21439	KCNIP4	2.19982
G1	-1.04652	NARG2	1223.12
G1	1.3047	STX3	2180.6
G1	-1.05833	YARS2	590.211
G1	-1.12207	SPECC1L	813.289
G1	1.29754	DNAJB11	2565.62
G1	-1.11506	RITA1	1269.82
G1	1.96126	RHBDL2	88.686
G1	1.09487	SLC39A9	3182.26
G1	-1.43932	STARD4-AS1	11.4329
G1	1.02218	FAM118A	388.698
G1	-1.03896	SRP68	3810.39
G1	-1.07336	CENPL	918.946
G1	-1.14693	PAN3-AS1	16.7637
G1	1.11397	RBCK1	1573.92
G1	1.24305	WDFY2	460.933
G1	1.00498	NDUFB4	1263.25
G1	-1.15729	TOP3A	1678.42
G1	-1.09954	CMSS1	1436.55
G1	-1.2516	LOC100128361	41.3576
G1	1.49779	TNIP1	4810.2
G1	1.32516	CXCL2	77.9621
G1	-1.06614	SNORA45B	15.074
G1	-1.45493	LPP-AS2	44.5684
G1	1.87145	MFSD2A	522.794
G1	1.07667	OCRL	3296.74
G1	1.63637	EGR2	17.9634
G1	-1.08271	RBM5	2425.34
G1	-1.02835	LRRC36	6.70719
G1	1.1365	PTER	947.899
G1	-1.16583	IQCG	196.365
G1	-1.7332	DPYSL2	4831.73
G1	-1.3138	TNFRSF10D	2612.55
G1	1.69827	ITGBL1	111.407
G1	1.27154	PTPRE	1190.07
G1	1.6259	LDLRAD3	1082.06
G1	-1.93631	TERC	3.71827
G1	5.87737	CYP2C18	8.47534
G1	-1.02468	DST	17836.5
G1	4.56579	EFR3B	164.531
G1	1.85494	EID3	4.79292
G1	1.4321	UHRF1BP1	2139.87
G1	19.4301	HS3ST5	37.4834
G1	-1.01545	ZC3H15	2201.41
G1	-1.34858	THNSL1	273.375
G1	-1.02192	OCLM	25.1869
G1	-1.03434	MAGI1	1703.29
G1	-1.49599	TMC7	270.293
G1	1.29797	AP1AR	1286.66
G1	-1.13703	ASAP2	4486.75
G1	1.33717	CEPT1	1295.25
G1	-1.01791	RAB3GAP2	2639.49
G1	1.37993	CSRP1	5982.22
G1	3.19806	TOX	264.4
G1	-1.20805	ASAH2	7.30976
G1	2.12152	GSTM3	2375.91
G1	-1.18247	MXD3	394.693
G1	2.01426	KIAA0895	348.987
G1	-1.46066	LINC00466	1.02317
G1	1.72132	MIR622	20.2445
G1	-1.04258	ANKRD33B	682.959
G1	-1.24774	MTR	1607.41
G1	-1.34055	SPTSSB	4.23908
G1	3.64516	SDC2	1860.97
G1	-1.15504	PRKCE	1010.81
G1	1.3676	ALDH5A1	353.509
G1	1.60412	MESP1	74.8856
G1	1.26149	ZNF814	53.5341
G1	-1.12568	MIR573	2.40046
G1	1.24988	EGFR	7588.37
G1	-1.12637	MCM6	2631.3
G1	-1.03369	FRMD3	133.619
G1	1.35084	YPEL5	2896.48
G1	-1.47681	BCL2L11	432.089
G1	1.08258	ACO2	2151.49
G1	-1.01782	ABHD15	512.923
G1	-1.16029	CEP57L1	288.912
G1	-1.02235	ICAM2	233.508
G1	-1.01083	UTP20	2907.45
G1	-1.22214	LOC101926987	16.3712
G1	2.0159	PELI1	661.158
G1	1.72996	SH3KBP1	3796.02
G1	-1.62392	TSPAN2	67.0936
G1	-1.75543	MAMLD1	1630.27
G1	10.9699	HEY1	162.78
G1	-1.58483	MTMR7	6.65053
G1	1.01863	RPAP3	1251.05
G1	1.00119	CBR4	670.413
G1	1.09621	ATG3	1700.12
G1	-1.24843	RUNX1	3375.9
G1	1.16024	NOX5	135.65
G1	1.36794	FAM107B	7687.57
G1	1.00794	CEP68	214.982
G1	1.02744	C14orf159	465.406
G1	-2.0001	FSIP2	31.1534
G1	6.92497	RARRES1	20.7967
G1	-1.10011	LOC101927891	3.55766
G1	-1.11712	WLS	3349.05
G1	-1.11881	PDHA1	1870.05
G1	-1.03768	TOMM34	4682.25
G1	1.24494	LRRC70	4.53166
G1	-1.20318	DNAJC9	2195.98
G1	1.54166	FAM83B	13.8607
G1	1.74446	STAM	2505.53
G1	-1.26095	BDNF	1135.69
G1	-1.08867	FANCC	782.964
G1	1.63195	CEP19	408.028
G1	-1.1604	ZNF281	1534.44
G1	1.45858	CBL	6022.29
G1	1.18463	ZNF81	255.2
G1	7.91386	SLC1A7	53.1991
G1	-1.10116	NABP1	1648.1
G1	-1.12194	DLST	3345.75
G1	1.00164	ANXA2	21311.5
G1	1.47898	ECI2	4346
G1	1.15142	RAB28	810.286
G1	-1.09347	UBE3A	2710.47
G1	1.96866	FAM212B	102.353
G1	-1.41519	ATF1	766.925
G1	-1.2844	LOC100129361	701.001
G1	-1.06139	GDI2	9200.38
G1	2.47986	BMPER	120.002
G1	1.93019	EXPH5	405.506
G1	-1.18849	CCDC124	2189.65
G1	1.50354	SQSTM1	10258.9
G1	2.22693	PXYLP1	253.538
G1	-1.307	CCDC173	7.63099
G1	302.841	SLCO2A1	1112.9
G1	1.37813	SNORA27	3.34514
G1	-1.45173	VIM-AS1	386.695
G1	3.57156	IL17RD	2630.78
G1	1.0554	RIPK1	1957.99
G1	1.02635	RAB7A	6017.29
G1	1.08843	IL13RA1	2605.55
G1	1.10804	PLEKHM3	408.128
G1	1.13003	NDUFB5	1406.64
G1	3.18447	PNMT	7.46029
G1	1.18782	MAP3K1	1389.84
G1	26.1982	ANKRD30B	105.945
G1	1.18763	PPM1A	2410.36
G1	-1.13295	CENPA	992.379
G1	1.26185	BANK1	103.462
G1	9.15746	RCAN2	331.782
G1	-1.70743	LOC100506844	45.1573
G1	-1.02338	AFG3L2	2677.38
G1	-1.23911	NAT10	2387.84
G1	-1.191	ASAP1	4434.57
G1	-1.02706	CDC42P3	1.29959
G1	-1.53438	EHF	3160.65
G1	1.11765	TESK2	303.353
G1	1.21925	ARHGAP10	1021.86
G1	1.0284	ASCC2	1007.17
G1	-1.01469	PCMTD1	373.575
G1	1.65066	PTPRB	112.809
G1	-1.14733	RUVBL1	1611.75
G1	1.24323	SCOC	2910.43
G1	32.7798	TNFRSF11B	3174.65
G1	1.08061	MBD4	778.994
G1	1.18731	ZXDB	788.066
G1	1.72326	GPR153	309.052
G1	-1.1243	C15orf40	246.968
G1	1.00312	ACVR1B	425.376
G1	-1.28093	DUSP14	1596.56
G1	1.22635	ATAD2B	443.849
G1	-1.22149	EFNB2	1648.03
G1	-1.39306	ABLIM3	1509.45
G1	-1.12132	SMIM4	168.782
G1	1.4054	GLRB	864.206
G1	-1.00166	IRGM	1.25142
G1	1.02215	PDCL	1071.5
G1	3.24049	ERMN	4.06214
G1	1.27776	ASIC3	154.946
G1	3.85844	TTC23L	4.94339
G1	1.57851	SERPINB9	1807.05
G1	-1.13518	FBXO5	1116.36
G1	-1.1085	RPP30	1556.82
G1	1.34516	PRKACB	1215.56
G1	1.43317	ATP2B4	3314.48
G1	-1.05503	PYCR2	2178.79
G1	7.93875	DPH6-AS1	35.5186
G1	1.09646	SAMD8	1769.72
G1	-1.13109	PTPN9	1148.91
G1	-1.35391	PRKCDBP	1556.49
G1	1.45451	MAPK13	2840.7
G1	1.95935	GPR183	1.44797
G1	1.17074	IER3IP1	1381.47
G1	1.33806	BRE-AS1	9.28067
G1	1.40048	FBXO34	2061.13
G1	-1.20522	CLUAP1	297.071
G1	1.91359	LYPD6	494.932
G1	-1.15999	RRM2	7788.18
G1	1.05113	MET	5724.37
G1	1.97359	CREG1	2619.4
G1	1.21597	C9orf3	1161.72
G1	1.14148	PAPSS1	2204.7
G1	-1.37099	DAPK2	33.5037
G1	-1.00961	RFX3	210.941
G1	1.13626	CLIP4	3793.81
G1	1.31594	MCU	1214.22
G1	-1.21729	LYRM5	106.82
G1	2.20754	TNFRSF19	345.617
G1	-1.11635	CHN2	226.29
G1	1.18965	YTHDC2	1801.9
G1	1.07182	METTL6	532.393
G1	1.21447	SDK1	842.004
G1	14.6082	OVOL2	26.3666
G1	-1.12367	EDARADD	1395.54
G1	-1.21956	SEPT11	8786.1
G1	-1.15558	FGD6	1493.64
G1	1.01301	PHGDH	494.672
G1	1.56192	LRRC75A	159.003
G1	1.03508	EML5	245.875
G1	-1.07223	CLK3	963.072
G1	1.68699	SLC29A4	18.0801
G1	1.02395	RANGRF	509.136
G1	1.11961	SAMD12	1011.27
G1	1.19297	CREM	714.374
G1	-1.03571	NAA16	717.742
G1	-1.99833	RGCC	72.9004
G1	1.29691	FAM46A	339.656
G1	-1.00687	UGP2	3482.57
G1	-1.20229	MRPL57	775.607
G1	-1.20668	FAM126A	2356.76
G1	1.18774	SSBP2	152.119
G1	-1.5589	CCR1	86.5738
G1	1.09038	PLEKHA5	1324.14
G1	4.40827	FOXO6	50.5134
G1	-1.13162	COL25A1	1.09961
G1	-1.19529	ESRRG	2.38554
G1	-1.08279	DHX15	9294.29
G1	1.08295	PDE7B	327.296
G1	1.1705	EFNA5	752.532
G1	-1.10496	LINC00615	3.4413
G1	1.2673	C2CD2	920.475
G1	1.05935	GOSR2	1186.31
G1	1.02101	ACAT1	2412.17
G1	4.52775	COL4A5	1050.8
G1	-1.08998	ACTN1	21267.1
G1	2.23984	ARID5B	1008.8
G1	-1.07698	UCK2	2373.99
G1	1.03578	DNMT3A	245.785
G1	1.0061	TOMM7	1530.6
G1	-1.15894	PBRM1	3993
G1	292.746	PRND	1214.68
G1	1.64082	PTPN4	598.171
G1	-1.41028	RPL21P44	2.89177
G1	1.07776	FRMD6-AS1	17.0446
G1	1.05598	KCTD2	1417.25
G1	1.0556	PAPD4	1243.24
G1	-1.0365	FCGBP	22.3378
G1	-1.09383	MKRN9P	46.5402
G1	2.19583	SLC1A4	1424.85
G1	-1.01585	CTDSPL	2552.35
G1	1.24194	ATP6V1D	2673.68
G1	1.06554	CHD7	720.516
G1	-1.19245	PDE4B	182.919
G1	1.01978	GFOD1	160.22
G1	1.12404	ADAM17	1908.34
G1	1.18236	NDUFB8	2090.22
G1	-1.21763	TRIM45	132.42
G1	1.39344	SPG20	2483.05
G1	24.8877	SIGLEC6	54.3208
G1	1.02458	PCNX	2356.28
G1	2.06371	ADRBK2	475.65
G1	-1.0701	CAMTA1	482.093
G1	1.05909	PMAIP1	2279.47
G1	1.0134	SLK	4381.87
G1	4.09255	SEMA3D	315.219
G1	1.01295	TYW3	1234.23
G1	-1.23916	PDZD2	211.082
G1	2.33939	TXNRD3NB	6.44279
G1	-1.15362	PRKAR2B	281.348
G1	1.19336	NDUFV2	1206.97
G1	1.0203	KDM1B	1041.31
G1	1.12745	LOC286367	8.40517
G1	15.094	LINC01085	149.616
G1	1.62037	RHOBTB3	5345.64
G1	23.5405	AGR2	2813.6
G1	1.10516	MBTD1	640.612
G1	1.16593	GPX7	15.4086
G1	1.09925	LTV1	1185.52
G1	1.17281	TMEM60	428.38
G1	1.05678	TMEM217	85.0688
G1	1.25343	ULK4	95.8073
G1	1.47204	C6orf106	6587.01
G1	1.20222	CRIM1	15999.1
G1	1.14771	TSPAN15	491.543
G1	2.18993	FASLG	2.52881
G1	1.6452	SPINK4	31.8127
G1	1.53061	TM2D3	356.336
G1	1.00349	RSG1	34.0119
G1	1.2838	PDE4D	1015.92
G1	-1.09183	HSD17B13	10.2322
G1	1.13383	ZNF652	762.244
G1	1.23868	BTD	890.509
G1	1.05656	CD164	4319.25
G1	-1.15688	ACER3	737.394
G1	1.27476	LLGL2	228.179
G1	1.20116	SIK2	1620.97
G1	-1.08364	SMIM20	271.375
G1	-1.09442	USP24	4567.64
G1	-1.02469	SESN2	634.812
G1	2.71936	CMAHP	30.5445
G1	1.03401	MIRLET7I	2.11258
G1	1.20801	TMED7	3269.68
G1	1.23253	CETN4P	13.6979
G1	5.13769	MOXD1	336.423
G1	1.59864	ASAH1	1592.99
G1	1.01049	LOC100506368	17.0207
G1	1.25347	GPR125	2258.69
G1	-1.03811	THRSP	1.66159
G1	1.31761	LOC100507557	6.71232
G1	-1.23901	PDE8A	1363.19
G1	-1.15265	LYRM1	413.869
G1	1.82217	KCNJ3	1.12448
G1	1.01508	LRRC29	12.8697
G1	1.07826	SRD5A1	651.021
G1	-1.23068	LINC00400	3.10082
G1	-1.04883	CEP97	1235.1
G1	1.07441	TRIM33	2563.55
G1	-1.04786	POGK	2165.92
G1	-1.05142	MID1	1853.29
G1	2.90245	FAM83A	1415.03
G1	-1.70341	PDE10A	834.943
G1	-3.90002	PTGER2	35.7841
G1	1.47128	BMP8B	71.5354
G1	-1.01987	ABR	3527.44
G1	1.12059	ANK2	869.239
G1	1.33815	LINC00461	12.3297
G1	-1.33795	LINC00341	80.0049
G1	3.34766	RTKN2	1248.49
G1	1.00536	CHMP3	29.8718
G1	1.0564	PERP	2150.21
G1	-1.15486	C11orf80	372.399
G1	3.0294	VWDE	245.758
G1	-1.6643	LINC00211	11.6151
G1	-1.89677	LOC101928290	14.9494
G1	-1.13964	ST7L	442.246
G1	1.04698	TAF1	1563.09
G1	-1.16409	ZNF800	541.932
G1	1.3198	DKK3	37.6568
G1	1.4809	CASK	2198.48
G1	-1.00812	NDUFA9	1492.31
G1	1.23645	DDX58	4819.16
G1	1.25707	GSS	4191.5
G1	1.05884	SPOCK2	9.68011
G1	2.18302	CYP2J2	132.776
G1	1.80218	RIMS2	611.304
G1	1.17196	LTA4H	4647.8
G1	-2.46347	SLC7A2	624.552
G1	1.29413	NACAP1	58.9248
G1	-1.02716	CCDC53	1114.94
G1	1.12741	ANXA10	70.0109
G1	1.45796	IFT43	222.454
G1	1.11153	LOC101927550	23.0787
G1	1.18766	FBXW4	521.861
G1	1.14543	SGTB	584.021
G1	1.23175	AAK1	3001.95
G1	-1.10971	RNF103-CHMP3	2.775
G1	-1.48749	LOC283575	4.58163
G1	1.09282	MAST2	2822.65
G1	-1.02653	DLC1	2731.63
G1	-1.35058	TTC39C	515.021
G1	1.13123	FAM102B	2393.34
G1	1.07168	NAP1L5	130.585
G1	1.00949	UBA5	714.433
G1	1.0199	LHFPL2	1207.44
G1	-1.01188	VPS13A	2235.32
G1	1.01663	LYSMD4	123.036
G1	1.48985	SNN	123.625
G1	1.11352	HK1	6589.83
G1	1.36619	RPRM	1.29807
G1	1.42664	SYNJ1	1048.64
G1	1.03758	RASA2	553.621
G1	-1.15914	RBM17	2464.35
G1	-1.14926	HCG23	9.37932
G1	1.36354	ITGAV	3694
G1	-1.0747	CARKD	765.601
G1	1.27598	MAN2A1	4982.9
G1	1.08101	UBE2W	955.481
G1	-1.13122	NTPCR	475.998
G1	1.06317	MCUR1	2972.44
G1	-1.09702	RSBN1	845.366
G1	-1.06139	AFAP1	5808.47
G1	1.34952	TPMT	545.955
G1	1.13225	SVILP1	4.40318
G1	1.00368	WDR45B	3804.47
G1	2.81711	FURIN	3442.78
G1	9.70809	VIT	14.1925
G1	2.18858	GRB14	18.6495
G1	1.17536	TMEM17	46.8579
G1	-1.18341	LRRC2-AS1	3.29015
G1	-1.03002	TLE6	2.91382
G1	1.11332	CDC42EP3	10124
G1	-1.02865	NRF1	550.319
G1	1.15455	DCAF5	2245.41
G1	3.10124	ERMP1	668.303
G1	1.02794	XIAP	2393.02
G1	1.11026	NR6A1	138.58
G1	1.6589	MYBL2	2672.11
G1	-1.0453	SPG20OS	5.59772
G1	1.57075	NHEJ1	511.864
G1	1.19759	PWWP2B	189.574
G1	2.40527	KREMEN1	85.5138
G1	2.93547	ATP6V0D2	114.257
G1	1.01284	LOC102724316	1147.97
G1	-1.05746	CCDC12	677.819
G1	1.66283	B4GALNT2	3.71644
G1	-2.10611	CA12	320.308
G1	-1.09547	LOC100506314	43.8706
G1	2.52277	PPARG	1486.09
G1	-1.00867	SMG6	1673.62
G1	2.22919	NIPAL1	575.98
G1	1.2554	MIR3936	3.96141
G1	1.0537	VEZT	3002.86
G1	-1.03172	M1AP	1.57023
G1	-1.01938	RIBC2	73.6742
G1	-1.8264	KCNJ15	4.78089
G1	-1.22872	NUSAP1	5388.09
G1	1.09915	CBFA2T2	947.333
G1	1.01172	DEPTOR	42.4516
G1	1.07195	MYD88	1242.45
G1	1.14646	PLEK2	982.693
G1	1.3615	HUS1B	2.86457
G1	-1.07905	PDGFC	2784.39
G1	1.16549	TMEM189	733.036
G1	4.34674	OTUD1	1805.25
G1	-3.22094	GPR116	7261.22
G1	1.0187	FAM184A	58.2327
G1	-1.10763	RMI1	1096.83
G1	1.36	EDIL3	4063.94
G1	-2.20507	MAN1C1	33.1773
G1	1.39359	BCAP29	2004.81
G1	-1.30624	CCR6	2.96961
G1	1.29421	ALAS1	3095.9
G1	1.02695	LTN1	1685.4
G1	1.61533	TGM2	32180.6
G1	2.7878	PRSS35	23.6061
G1	-1.09309	FOXN2	1195.91
G1	-1.13123	GLG1	4063.62
G1	1.11815	NAB1	966.435
G1	-1.45505	WDR88	2.20188
G1	-1.14702	FAM171A1	2083.11
G1	3.66234	ADARB1	1583.41
G1	-1.46088	LINC01140	6.492
G1	-1.09683	ABLIM1	3150.62
G1	1.1422	CMIP	2864.58
G1	-1.01068	COPS3	3344.95
G1	1.002	PARL	1336.75
G1	1.43408	ZNF362	595.549
G1	-1.12958	PPWD1	1246.27
G1	-1.15843	IRF2	621.085
G1	-1.10383	PBDC1	1481.37
G1	-1.17205	LOC100653515	2.92708
G1	-1.27487	LOC100506606	17.4861
G1	-1.03272	NBL1	1.33079
G1	-1.13998	LINC01184	175.541
G1	1.23452	FOXH1	8.09918
G1	2.00765	RHPN2	967.041
G1	2.07996	UBXN10	2.1189
G1	-1.08533	STAT3	4789.47
G1	-2.27214	NOG	1310.5
G1	1.12103	SYNE2	1981.17
G1	-1.23977	KLF6	6612
G1	1.03001	ZNF529	309.02
G1	1.12523	APTX	1080.25
G1	1.04427	DTNBP1	842.717
G1	1.10376	MBD2	1791.85
G1	-1.1312	CAPRIN1	11925.1
G1	-1.53535	NCK2	554.201
G1	1.12897	INO80D	608.787
G1	5.41554	FRMD4B	474.55
G1	-1.10842	MMP2	2.46133
G1	-1.03905	KLF5	909.668
G1	-1.18013	SLC8A1	2.7093
G1	-1.29916	CHRNA10	16.0224
G1	1.13449	SNTB2	1982.12
G1	1.62447	MB21D2	361.127
G1	1.36897	SLC35G1	213.347
G1	1.52252	RIMKLA	78.2387
G1	1.00144	FGFR1OP	612.102
G1	-1.92066	DUSP2	21.4916
G1	11.0678	MGAM	52.1074
G1	1.11513	ZRANB1	2005.41
G1	1.03653	SLC30A1	458.137
G1	1.08624	GNG2	6.88546
G1	1.11345	FDFT1	4885.22
G1	1.00474	PPP3R1	3647.17
G1	1.5547	SPECC1	1292.86
G1	1.17537	NAB2	415.263
G1	1.33683	TBL1X	1606.58
G1	-1.15126	AZI2	1734.34
G1	-1.4823	ARHGAP22	1167.6
G1	-1.0755	ZFAND6	1416.82
G1	1.21927	DYNLRB1	3124.57
G1	-2.91912	LPAR1	2977.09
G1	-1.01691	NCK1	692.579
G1	-1.31103	NHSL1	145.684
G1	1.51604	PLCG1	4856.46
G1	1.48349	MIR21	7.56323
G1	-2.11538	TCF4	51.8544
G1	-1.57642	FLJ42969	5.52958
G1	-1.63886	RNF125	98.4702
G1	-2.03725	FOXN3-AS1	25.4269
G1	-3.25547	PRICKLE1	506.147
G1	1.128	FAM50B	75.9688
G1	1.19965	SDC4	3964.67
G1	1.07842	RAB11FIP3	663.029
G1	-1.18322	UPP1	980.735
G1	-1.78667	FSTL1	4798.8
G1	-1.37365	IL34	1.60375
G1	10.7075	ZSCAN4	31.1295
G1	1.0185	RBX1	1447.42
G1	1.24085	CEP104	801.44
G1	-1.13083	SPTBN2	273.546
G1	1.48333	LINC00884	14.1635
G1	1.0797	AKAP11	2787.32
G1	1.26519	SFMBT1	870.988
G1	1.22788	MIR491	1.19749
G1	4.30161	THSD4	3430.68
G1	1.94962	KCNK1	402.588
G1	-1.14122	AKR7A2P1	6.9202
G1	20.9094	ERBB4	52.1502
G1	1.0671	MIR1208	1.18325
G1	-1.13197	TMEM200B	517.384
G1	-1.46659	PPCDC	222.244
G1	-1.04513	SCAF8	1725.97
G1	1.11378	SIAH2	674.266
G1	1.20493	RPH3AL	826.911
G1	-1.78852	NDNF	58.4703
G1	-2.85725	CST4	426.156
G1	-1.61242	GRM5-AS1	6.29716
G1	1.63747	LIPA	3946.23
G1	-1.22567	PTPRM	3251.72
G1	2.21103	C3orf55	54.873
G1	-1.12165	ABHD5	2490.12
G1	-1.33786	SRGAP1	1006.23
G1	1.01192	PEA15	9975.64
G1	-1.12807	LATS2	1401.12
G1	1.02631	ALDH9A1	3552.33
G1	2.48754	SYT14	3.81751
G1	-1.12677	STX18	818.099
G1	1.31968	SLC3A2	5368.77
G1	-1.21799	LRCH3	658.667
G1	-1.00004	RNF19B	733.418
G1	-1.27745	CSRNP3	64.5292
G1	-1.82853	MIR100HG	1219.59
G1	-1.31498	COQ2	756.742
G1	1.04829	ZFR	6519.83
G1	4.47499	VWA5B2	10.0585
G1	2.84308	LOC101928404	3.79759
G1	1.44467	FAM110C	1.60554
G1	-1.08538	GBAS	1096.66
G1	1.157	DENND6A	1578.42
G1	1.0456	LINC01252	4.0557
G1	-1.11997	TRAP1	1693.82
G1	-1.02999	AGO4	604.499
G1	-1.1583	MEF2C-AS1	1.34198
G1	-1.1339	AP3S1	1633.01
G1	1.15892	KLHDC2	1316.22
G1	-2.30809	SMCO4	114.33
G1	8.73031	ETNPPL	25.0319
G1	1.16099	USP54	839.155
G1	1.27384	COL9A2	249.432
G1	-2.90382	FAM105A	299.714
G1	1.0153	CHD1	2670.25
G1	-1.83824	C5orf56	41.5893
G1	-1.52294	CHML	3209.82
G1	-1.60351	C20orf196	36.3109
G1	1.05275	PIK3C3	1508.65
G1	-1.01814	POT1	863.967
G1	-1.04859	KATNBL1P6	167.487
G1	-1.39418	FBN2	7.62711
G1	-1.46513	AXIN2	159.897
G1	1.0757	ERCC4	377.167
G1	1.00698	AZIN1	8982.72
G1	1.12142	CDYL	1932.22
G1	-1.03372	NAA20	1884.68
G1	1.16895	CRAT	882.132
G1	1.08876	TBC1D14	2861.29
G1	-1.18061	ROCK2	3683.85
G1	-1.03009	CHAC2	405.182
G1	4.56939	STAT4	27.4811
G1	21.5616	TMEM52B	37.3925
G1	1.64251	LRIG1	503.897
G1	2.29296	LOC728084	7.61515
G1	1.20391	ETHE1	510.38
G1	4.63487	SPTB	74.456
G1	-1.13513	RBFOX2	5095.03
G1	-1.08315	RBM23	2080.13
G1	1.16651	COLEC10	5.74405
G1	-1.03584	LMO4	1163.49
G1	1.09691	CREB3L2	2542.93
G1	-1.14036	SNRPB	7822.41
G1	-1.12811	SOX15	28.6314
G1	2.29065	MTTP	18.8319
G1	1.13184	GNL3L	1774.91
G1	-1.02251	LOC100287944	1.00744
G1	-1.2092	NIT2	1143.3
G1	-1.2186	PIN4P1	246.018
G1	-1.19124	FAM65C	2.54427
G1	-1.35153	ASAP1-IT2	1.72338
G1	70.3675	LYPD6B	2663.93
G1	2.18004	MYLK	2402.01
G1	1.09773	SLC35A3	963.335
G1	-1.5438	EGLN3	47.9167
G1	2.2359	PRKG1	343.634
G1	1.3723	FOXJ2	923.787
G1	1.05081	PSME4	4454.63
G1	-1.03571	MRPS33	499.532
G1	-1.18997	B4GALT6	790.527
G1	-1.02929	GIN1	158.535
G1	-1.09383	FAM72B	238.834
G1	4.20561	LOC153910	5.68577
G1	11.6409	DIO2	151.313
G1	-1.01229	ATG7	748.529
G1	1.14361	FAM227A	23.2395
G1	2.64515	CCSER1	31.4315
G1	-1.03946	BCL10	1106.54
G1	-1.33979	HPSE	659.02
G1	-1.03957	ZNF644	2101.49
G1	9.565	ABCG2	1073.8
G1	-1.14411	CDC16	1729.15
G1	-1.14825	RPGR	253.228
G1	1.0939	ADORA2B	2519.36
G1	1.14779	YAF2	325.383
G1	1.27314	COLEC12	17.563
G1	1.14972	KCNS1	21.8622
G1	-1.5933	LOC101927027	129.467
G1	1.04937	SFTPD	1.0872
G1	-1.09556	SRRM1	2449.56
G1	1.3661	TAX1BP1	6703.29
G1	1.64411	ACKR2	1.43377
G1	-1.23513	RALBP1	3614.37
G1	-1.09528	LINC00629	10.4851
G1	4.2952	C2orf72	24.5505
G1	3.91831	PDZK1	11.1074
G1	2.28881	THBS2	101.147
G1	2.564	RHOJ	2345.29
G1	1.29939	CSAD	117.31
G1	-1.05071	NFIA	673.816
G1	-1.08502	KIAA1715	1401.45
G1	-1.03735	B3GALT6	514.563
G1	1.01385	MKRN1	1666.95
G1	1.01372	TRIO	6678.09
G1	1.61582	POPDC2	7.21654
G1	1.28757	CPT1A	1942.55
G1	1.02165	LOC101929395	2.05906
G1	-1.17298	ANP32C	127.05
G1	-1.09427	H2AFY	6924.45
G1	1.23791	GTDC1	346.432
G1	1.36594	PPP1R3C	106.598
G1	1.47954	TMEM170B	632.838
G1	2.65424	KRT32	8.56729
G1	5.83137	FBLIM1	547.734
G1	1.04631	UPF2	1549.77
G1	1.03014	DCAF13	2345.16
G1	1.36607	IL7R	53.9618
G1	1.82302	JAK1	6026.52
G1	8.35315	ZG16B	108.083
G1	-1.11482	SNRPC	3517.78
G1	1.0194	CCBL2	948.802
G1	1.01747	SMPDL3A	283.983
G1	1.00609	RDX	5048.98
G1	17.0925	KIAA1462	280.67
G1	-1.07461	PIK3R4	936.493
G1	-1.14383	MIR137HG	15.4583
G1	1.55523	RBPMS-AS1	6.86657
G1	-1.05653	CSNK1A1	5100.88
G1	-2.56459	ENPP1	4189.78
G1	1.03147	STK17B	1295.09
G1	-1.28597	PTCD2	239.918
G1	1.02994	PRSS12	796.996
G1	1.54165	CYBRD1	4445.57
G1	1.21002	ARHGEF26	1068.81
G1	1.06029	NFKBIA	1211.2
G1	-1.02151	RAB23	1549.27
G1	-1.29316	SPRED1	1935.9
G1	-1.02024	RAC1	8505.58
G1	1.31233	RASAL2	3391.97
G1	-1.17578	PCIF1	1746.2
G1	1.39733	EPB41L5	596.671
G1	1.16875	COG3	965.783
G1	1.16129	MAK16	877.866
G1	1.07812	TTLL4	627.819
G1	-1.11357	LRRC20	1642.78
G1	-1.18535	RSRP1	238.372
G1	-1.2625	SLC25A24	4343.29
G1	-1.01197	PSMB1	4770.48
G1	1.30879	FAM131C	1.66849
G1	-4.03068	EPB41L4B	608.795
G1	-1.04061	SPATS2L	4477.23
G1	-1.19493	ARNTL2	1893.94
G1	1.13906	DERL1	3513.19
G1	-1.1843	PABPC1	29218.1
G1	1.31753	ELL2	3933.29
G1	1.38266	SIL1	1171.78
G1	1.22412	FABP6	5.92427
G1	-1.09943	UBE2E1	3355.02
G1	1.00004	FBXO38	1201.37
G1	1.0291	SLC31A2	701.941
G1	-1.16017	EBLN2	16.3112
G1	-1.03152	SLC29A3	129.611
G1	1.11966	PNPLA4	175.926
G1	1.05607	SIK3	1725.46
G1	1.21602	LIMD1	2109.03
G1	-1.02905	EIF5	9878.7
G1	1.0221	PSMC2	3576.94
G1	1.23569	C5orf63	115.807
G1	1.00238	NIPAL2	173.527
G1	1.09348	ZNF57	162.674
G1	-1.30462	CRYGS	12.6635
G1	-1.11434	MAP4K3	1461.31
G1	1.11576	A4GALT	221.253
G1	6.85257	SIGLEC5	8.86968
G1	1.23759	MED13L	4481.54
G1	3.63843	PRKCH	453.869
G1	-1.02697	RB1CC1	1651.89
G1	1.24307	TPST1	480.717
G1	1.49985	COL5A1	3439.65
G1	-1.24413	LOC101927117	5.10603
G1	-1.29758	MPG	592.913
G1	-1.13857	RSL1D1	3663.8
G1	-1.12995	SWT1	179.219
G1	-1.81347	ARHGEF6	84.1689
G1	2.41674	SYNE1	1984.51
G1	-1.21036	DDX17	4670.83
G1	2.08902	PALMD	2.82043
G1	1.00157	CCNA1	585.069
G1	-1.14915	SWAP70	3292.19
G1	-1.00825	FAM208A	3673.01
G1	-1.09724	CXorf58	1.51486
G1	-1.03028	MED12L	104.081
G1	1.01007	CUL1	2797.47
G1	1.19001	FNDC3A	2675.52
G1	-1.17939	ERMAP	208.315
G1	-1.40245	GBP1	927.251
G1	-1.05535	NUP93	1789.45
G1	2.86719	COL21A1	8.89149
G1	1.11217	HSD17B12	3883.97
G1	1.97579	CLDN3	15.8172
G1	1.00203	PSMD14	3469.71
G1	1.09093	SELK	898.695
G1	1.25374	MBOAT2	1278.78
G1	1.42827	DPYD	4145.04
G1	-1.15765	EML6	378.922
G1	16.5068	CCDC129	27.136
G1	-1.03068	MTERF	218.49
G1	1.24176	MAP3K14-AS1	28.1398
G1	1.07481	GCC2	975.379
G1	1.09722	ARHGAP5	7287.58
G1	-1.65115	LINC01094	40.5026
G1	-1.00709	TMEM43	3865.09
G1	-1.47357	AFAP1L2	855.031
G1	1.0362	PRPF39	1013.09
G1	1.43137	TCP11L1	650.435
G1	-1.32761	ZBTB2	958.254
G1	1.13957	ZNF420	286.799
G1	-1.34733	FLJ31104	9.47143
G1	-1.04393	R3HDM1	1381.29
G1	-1.241	MRPS31P5	85.4665
G1	-1.18426	FGF1	256.593
G1	1.39476	TTC13	1218.52
G1	1.20667	FAM89A	267.503
G1	-1.2717	PLK4	1958.44
G1	-1.5401	PHACTR2	1208.74
G1	-1.07276	NDUFAF7	381.216
G1	-1.14961	FAM206A	398.456
G1	22.9632	GCNT4	86.9899
G1	1.24193	EPS8	1666.79
G1	-1.03638	STAMBPL1	1516.78
G1	1.13654	MLF2	3158.92
G1	1.13462	MAPRE2	1476.21
G1	1.06227	PLD3	2837.33
G1	1.17834	MAP4K5	3169.82
G1	1.45699	SLC46A1	676.79
G1	1.33427	ACSL3	4598.09
G1	-2.59534	SOX2	8.01311
G1	1.03877	MRPS36	756.054
G1	-1.06048	EPC1	811.484
G1	1.62445	RASSF10	4.71204
G1	-1.25387	SLC16A10	26.3435
G1	-1.1694	PPP3CB	2213.03
G1	1.10596	CCNT2-AS1	26.6503
G1	-1.02809	PPP1R12A	4227.78
G1	1.0159	RNF144B	889.103
G1	1.30749	RCSD1	816.764
G1	1.412	CD83	458.293
G1	4.58548	ADAMTS1	1692.98
G1	-1.09824	RAD23B	7342.31
G1	1.24315	LMCD1	261.72
G1	-1.1086	RMDN1	1069.1
G1	1.03343	FOXJ3	2779.43
G1	1.14025	SERINC5	586.395
G1	1.01764	SPRED2	2017.19
G1	5.39726	TYRP1	11.1842
G1	2.15447	BIK	16.6868
G1	-1.21573	GNPDA1	1649.4
G1	-1.2988	SVEP1	9.13634
G1	-1.42909	TUB	44.0373
G1	-1.06027	BLZF1	834.447
G1	-1.21372	ZBTB44	2366.72
G1	-1.27245	TIPARP	2453.61
G1	-1.04077	MAP3K2	1760.91
G1	5.81341	RGS4	2390.29
G1	1.93847	CDK17	3068.73
G1	1.03605	ANKRD10	802.384
G1	1.02768	COX7A2	2448.69
G1	-1.27911	VAV1	6.50003
G1	1.05699	GLI3	802.845
G1	-1.08746	TBCEL	1268.88
G1	2.9709	SYTL4	1308.42
G1	1.01418	LAMC1	7598.51
G1	-1.10995	BMP2K	1569.41
G1	1.01653	STAT1	2797.42
G1	-1.41974	TMPO-AS1	222.458
G1	-1.25051	SAMD4A	2371.39
G1	-1.28373	CCDC101	217.001
G1	-1.13978	KIAA1524	2984.11
G1	-1.18347	C14orf183	2.2899
G1	1.3079	ADAP2	41.4615
G1	-1.13354	TNPO1	8961.9
G1	-1.31335	STON1	18.7766
G1	-1.12245	PSMD13	3815.5
G1	1.07754	FEZF1-AS1	233.094
G1	1.32157	TBC1D10A	344.384
G1	-2.12084	SORBS2	304.918
G1	1.19659	ZZEF1	1667.74
G1	-1.12766	CBLL1	996.618
G1	-1.10546	CCDC88A	3896.29
G1	1.06525	UBAP1	2064.14
G1	-1.4779	GRIK4	155.33
G1	-1.04763	RFWD2	1123.92
G1	-1.1108	CDO1	2.85906
G1	1.07507	CELF6	14.5132
G1	2.07049	TMEM255B	433.961
G1	1.06251	BCL2	630.165
G1	-1.06306	SERBP1	8928.12
G1	-1.05319	SUMO1P3	588.722
G1	1.37282	TMPRSS11E	1.71625
G1	-1.12019	TSEN15	2153.99
G1	-1.04917	WDR35	1645.31
G1	-1.10386	LOC101928438	1.4874
G1	5.35553	FAM174B	715.507
G1	-1.16872	IFI44	437.815
G1	2.58152	CNKSR1	67.9183
G1	1.37532	OSBPL6	532.209
G1	-1.43973	RPS6KA2-IT1	1.02896
G1	1.5838	SH3TC1	122.326
G1	-1.00494	EFHC1	374.642
G1	1.6919	LGR5	29.0323
G1	1.0626	LSM10	828.55
G1	1.05394	PAPOLA	8080.74
G1	1.16933	PVT1	339.116
G1	1.75455	BAIAP2-AS1	212.76
G1	2.93818	GLIS3	467.403
G1	-1.02217	PARP11	213.928
G1	-1.26726	NCMAP	4.3263
G1	1.71471	CD28	11.751
G1	1.46865	MIR181A2HG	14.6737
G1	-1.02191	BARD1	724.577
G1	-1.15813	TEN1-CDK3	3.33912
G1	1.05134	SORBS3	1028.46
G1	-1.04377	SBF2	2110.62
G1	1.26952	TMEM50B	713.515
G1	1.00111	SCN2A	8.39379
G1	2.97143	CHRDL1	2647
G1	-2.03189	LAMA3	1628.34
G1	-1.12157	COPS4	1654.34
G1	1.01964	SCAI	377.938
G1	-1.076	BUB1	5818.79
G1	-1.06539	SEC31B	387.086
G1	13.6445	TAS2R1	21.9988
G1	-1.09808	LACTB	808.461
G1	1.09019	ZNF662	43.8262
G1	1.45932	SCCPDH	2622.11
G1	-1.35472	PPARGC1B	126.814
G1	-1.16546	SH2D1B	3.6417
G1	-1.66769	APBB1IP	1889.7
G1	1.06053	AAED1	437.035
G1	3.99975	CYFIP2	129.365
G1	-1.22714	CPO	3.69645
G1	1.04509	SLC39A14	5123.78
G1	1.26389	SRPRB	1634.5
G1	1.35326	CLEC18B	2.61641
G1	1.32088	TP73	158.17
G1	-1.00583	PPP2CA	7272.9
G1	1.25461	SOX9	4449.52
G1	1.63917	LOC101927911	1.8972
G1	76.8874	RGS5	6017.62
G1	1.00521	TOR1AIP2	3167.04
G1	-1.10082	RAD52	224.692
G1	5.14207	MCF2L	18.7266
G1	-1.07868	FAF2	3503.24
G1	-1.98996	SOD3	142.455
G1	-1.2548	MAP4K4	7587
G1	1.61762	NHLH1	7.66046
G1	-1.0271	MED14OS	15.935
G1	1.51075	AREG	37.6909
G1	-1.33299	ARMCX4	141.567
G1	1.05739	LOC100288911	98.2559
G1	2.14678	SLC3A1	12.6724
G1	1.04002	FAM169A	366.87
G1	-1.03306	POLN	13.6273
G1	1.3465	MOCOS	897.12
G1	1.20623	CISD1	1554.45
G1	1.05312	CCDC88C	1114.96
G1	1.35882	TFAP2E	128.59
G1	-1.02975	GLTSCR1	343.043
G1	-1.00846	ZNF32	584.803
G1	-1.3663	FAM115A	509.294
G1	-1.01695	CKAP4	6555.71
G1	-1.4812	ELK3	3041.56
G1	2.31028	NEK7	8919.36
G1	1.27034	CPEB3	129.225
G1	1.99968	ACSS3	808.366
G1	-1.0869	MX1	110.12
G1	-1.18855	CLK4	469.461
G1	1.70418	CPEB4	2359.07
G1	1.16234	OTOGL	7.35831
G1	-1.09126	SCMH1	1168.89
G1	-1.05527	GPR160	105.361
G1	2.14359	DAPP1	2.17392
G1	1.74444	MGAT4A	387.659
G1	1.13565	USP9X	5610.71
G1	-1.02747	HDHD2	401.595
G1	-1.42015	GPCPD1	341.344
G1	-1.281	LOC284581	2.16323
G1	-1.05372	MMP24-AS1	1913.85
G1	1.2751	CYB5B	3636.03
G1	-1.48573	ZMAT1	94.6534
G1	1.17498	PDE11A	158.009
G1	-1.1059	MLLT3	522.994
G1	2.04004	CLMN	707.219
G1	-1.24757	DEK	14717.6
G1	1.09007	FNBP1L	1708.16
G1	1.00523	DAD1	2907.93
G1	1.13688	FAM91A1	2924.96
G1	-1.11125	HAUS8	1129.17
G1	-1.09786	PAQR3	1266.81
G1	-1.04917	ASXL2	2471.81
G1	1.09802	IQGAP1	14859.5
G1	1.3062	HK2	4738.36
G1	-3.7118	FAM179A	52.4905
G1	1.01116	PPP5C	2618.1
G1	1.00393	MYL12B	10673.6
G1	1.03584	NUBPL	283.771
G1	1.26172	TMEM59	4334.09
G1	-1.24156	LINC00601	53.5721
G1	-1.09287	FNBP1	3672.44
G1	2.17443	BHLHA15	3.79958
G1	1.02617	RNF165	25.9668
G1	-1.6538	NEDD4L	8446.85
G1	-1.08797	CATSPER3	17.0842
G1	1.30305	ATG14	945.461
G1	-1.06776	HDGFRP3	744.702
G1	-1.11394	SMIM15	2141.35
G1	1.03988	RND3	2765.32
G1	1.06103	ZBTB17	495.503
G1	-1.04915	BICD1	427.989
G1	-1.41413	LOC100288842	51.0794
G1	-1.06596	MAML1	2357.09
G1	1.27419	MICALL1	1334.11
G1	1.33936	PPAP2A	781.812
G1	1.05444	MRPS12	962.49
G1	1.14371	MRVI1	4.27968
G1	-2.16579	SYNPO	255.58
G1	-1.50409	ABL1	3626.18
G1	1.40287	MANBA	340.05
G1	-1.72311	GUCY1A2	15.7213
G1	2.27194	TGFBR3	618.492
G1	-1.04583	MAP3K3	1955.99
G1	1.24879	FBXO32	1252.75
G1	1.03631	SNAP23	1629.87
G1	-1.20314	LINC00643	1.70559
G1	1.10204	UGDH-AS1	28.9071
G1	1.24195	KIAA0232	1806.9
G1	1.03384	CHURC1	531.891
G1	6.37114	PSG1	15.8881
G1	1.09373	LOC101929596	3.016
G1	-1.30792	CCR3	2.66885
G1	1.36566	LINC01160	7.19846
G1	-1.65557	NEK6	2008.44
G1	1.02248	FHL2	1832.99
G1	1.40928	CLEC12B	3.26813
G1	-1.04037	CUL3	2593.43
G1	1.15911	MPC2	1045.56
G1	1.06862	G3BP2	9143.22
G1	-1.13658	SMIM24	5.00681
G1	-1.09204	MITF	1002.79
G1	-1.09458	FGD5-AS1	5145.55
G1	1.03321	NR2C1	822.954
G1	2.4651	MLIP	2.04387
G1	1.67855	SIX2	302.9
G1	-1.02675	METTL14	804.405
G1	1.07397	ITGB5	4295.58
G1	1.00338	DDX60	404.434
G1	-1.1227	ARF6	7936.2
G1	1.06376	TMEM141	630.114
G1	3.58857	PDE1A	6.00907
G1	1.37616	PHLPP2	1031.05
G1	-1.0898	RICTOR	2224
G1	2.04092	TRIM2	1876.2
G1	1.06801	CERS5	531.454
G1	1.11847	BCL2L13	1083.34
G1	1.12176	RMND1	280.229
G1	1.34639	TEX9	60.8212
G1	1.00239	GARS	9113.56
G1	1.06806	GCNT1	796.568
G1	-1.05567	IFT172	639.261
G1	1.20186	LRRFIP1	4429.29
G1	-1.11237	CD38	2.13783
G1	-1.06631	ZNF624	123.947
G1	-1.65052	CCDC172	2.23086
G1	1.04007	AGTRAP	390.884
G1	-1.07151	PIK3CA	1073.92
G1	1.76248	LRP2	9.89291
G1	1.25784	SDC1	3653.42
G1	1.17789	PLEKHB2	6501.01
G1	-1.13244	LOC100505912	8.76179
G1	-2.59666	KCTD12	1977.61
G1	-1.59429	ZNF608	448.358
G1	1.12955	TAB3	1113.71
G1	1.05177	BBIP1	291.83
G1	1.67695	TMEM45A	289.901
G1	1.49243	C12orf75	4854.8
G1	1.50734	ENPP4	1696.89
G1	-1.05613	IFFO2	1860.6
G1	1.06961	BCAS3	452.013
G1	-1.0452	CHSY3	229.016
G1	1.05169	APTR	166.876
G1	-1.08777	TUSC1	212.866
G1	1.1553	PRKCI	2419.21
G1	-1.36936	LOC283299	78.4761
G1	1.04486	OTUD3	586.781
G1	1.66225	PDLIM1	2223.08
G1	-1.14214	MICAL3	999.954
G1	-1.15922	SMYD2	1593.23
G1	-1.22447	TRAF6	604.716
G1	-1.05752	PCNP	4366.04
G1	5.86538	LGALS12	36.2557
G1	-1.32882	MPP7	80.7728
G1	1.04087	TP53BP2	2255.67
G1	-1.04849	GNG12	10194.1
G1	1.20156	MOSPD1	1242.89
G1	-1.13681	MXI1	581.161
G1	1.20741	C12orf66	67.7129
G1	-1.16041	TEAD1	10223.5
G1	1.54386	LINC00673	481.336
G1	-1.43824	P4HA3	4.43021
G1	1.10573	BAIAP2	1116.34
G1	1.05391	GRPEL2	942.817
G1	-1.1527	GID4	626.373
G1	5.8048	AQP3	659.021
G1	1.05771	ZNF169	52.8696
G1	2.71928	KRT16P2	3.032
G1	-1.13577	TADA1	423.73
G1	-1.81191	AFF3	1333.41
G1	1.00869	SGMS2	2517.82
G1	2.50496	DMBT1	992.453
G1	2.29581	TANC1	1628.98
G1	-1.21466	IFFO1	41.4697
G1	-1.07588	CADPS2	360.447
G1	-2.12448	LOC100507140	11.4149
G1	1.03721	CXorf56	868.083
G1	1.07397	OIP5-AS1	936.572
G1	1.31081	LEPROT	2744.82
G1	-1.26606	C3orf20	6.34462
G1	1.80462	AMMECR1	1538.62
G1	1.84923	KRT8	10451.1
G1	-1.0045	ZBTB20	15.9868
G1	1.69094	OAT	5669.27
G1	1.08148	TRAM1L1	71.494
G1	-1.28638	ITGA9-AS1	8.03104
G1	1.00777	ARHGAP42	587.695
G1	1.00257	ATXN10	2746.01
G1	1.09424	ARMC8	1130.86
G1	1.06635	LOC101927040	5.8608
G1	-1.87165	NPR3	45.0655
G1	1.49232	C6orf99	8.15082
G1	1.28735	XPOT	4992.7
G1	-1.42814	CBX5	3052.88
G1	2.39888	RGN	20.7197
G1	-1.05413	MTCL1	1906.8
G1	1.06129	MAP3K14	863.611
G1	2.31003	ZNF704	414.992
G1	-1.75927	CORO2B	443.534
G1	-1.51527	SATB1	729.774
G1	1.58868	SLC5A3	5141.2
G1	-1.5142	LOC101927642	109.251
G1	-1.05047	SSH2	1430.92
G1	-1.29386	MIR1281	1.46946
G1	1.2598	GDF9	6.49201
G1	1.00668	KCNIP2	24.688
G1	-1.63052	FAM86B3P	18.0066
G1	3.43201	TRPM6	20.3918
G1	-1.0693	TDH	1.16032
G1	2.51787	PTHLH	31.47
G1	-1.11001	PODXL	6516.79
G1	1.19696	ACTR2	13064.5
G1	-1.05466	PRPF18	713.696
G1	1.12584	IRS2	1101.75
G1	2.30106	ZNF385B	65.0508
G1	1.12918	SUCLG2-AS1	173.359
G1	1.25629	IRAK2	556.74
G1	-1.00204	ZCCHC6	1313.88
G1	1.58405	MTM1	723.867
G1	-1.15359	ERI3	1202.81
G1	1.03313	C1D	317.504
G1	1.6453	TPD52	1763.9
G1	-1.06085	ZNF614	529.872
G1	1.50907	PKD2	1798.77
G1	1.93879	FAM124B	2.43081
G1	-1.02824	DCTN4	2368.94
G1	1.3121	LOC100507564	2.44932
G1	1.05315	UBXN7	1636.68
G1	-1.01535	SMNDC1	1605.79
G1	-1.01403	USP28	1776.39
G1	-1.08153	SMAD2	2151.62
G1	1.03672	LYRM2	1349.78
G1	-1.05728	MOCS2	2002
G1	2.3191	CNNM1	3.34754
G1	-1.16264	CLCC1	895.615
G1	1.07722	TAF7	5998.91
G1	1.01155	SLC45A4	358.502
G1	1.17358	SEC11A	2146.51
G1	-1.00222	SMAP1	1628.41
G1	53.1718	PLCXD3	238.164
G1	2.12244	GRIP2	4.42472
G1	3.09684	CCDC62	46.5283
G1	-1.04268	MRPS27	2833.06
G1	-1.18544	LINC00271	4.64956
G1	1.24951	OXR1	1995.95
G1	-1.13925	SOS1	2200.64
G1	-1.08929	NAIF1	252.203
G1	1.05832	PCBD1	520.531
G1	-1.72404	LOC643723	13.8481
G1	-1.86876	IGFBP7	7663.02
G1	-1.06344	JMJD1C	3767.89
G1	1.71099	FAM84B	2303.68
G1	1.22543	WIPF2	2336.26
G1	-1.90279	ADRB1	12.9447
G1	1.05052	ZMYM5	359.885
G1	1.11828	RAD21	17425.8
G1	-1.02824	RIC8B	1132.78
G1	2.05071	KSR1	330.289
G1	1.54098	LOC101928113	1.32942
G1	-1.28079	LMNB1	4348.27
G1	2.47306	BTG2	14.7737
G1	1.90187	HEATR5A	2345.18
G1	-1.28797	PLEKHO1	410.216
G1	-1.28389	ARHGAP40	285.38
G1	1.43356	ALDH1A2	1.62077
G1	1.03411	NIPA2	2616.03
G1	-1.25502	ALPK1	206.124
G1	1.69202	ADAM19	3185.07
G1	-1.01014	ASTE1	165.792
G1	1.07987	NUDT3	27.7142
G1	1.16413	LOC101927865	2.5103
G1	1.31159	FAM214A	390.132
G1	3.20065	FLI1	27.8283
G1	1.61413	ZNF540	25.3953
G1	-1.84774	LPAR3	1.73458
G1	1.21971	HMG20A	1057.64
G1	-1.45998	TOX2	606.67
G1	1.36379	HSD17B4	3093.32
G1	-1.08897	ADC	286.684
G1	1.25696	RNF121	736.177
G1	-1.1793	KLRAP1	12.5561
G1	1.08533	SLFN11	10.393
G1	1.02002	SCD5	877.118
G1	-1.54672	STARD9	469.194
G1	-1.03574	COX16	112.269
G1	-1.01401	LOC101926975	5.77836
G1	-1.00252	SCYL3	319.71
G1	-1.19545	JADE1	2127.95
G1	1.86882	FPR3	1.82857
G1	-1.17449	NIFK	1139.4
G1	1.25228	PRORSD1P	20.6393
G1	-1.94861	PCSK9	2794.96
G1	1.71472	SDPR	1178.52
G1	-1.20928	ARAP3	933.505
G1	1.45905	HHIP-AS1	299.817
G1	2.96413	CETP	5.67929
G1	-1.11053	ECH1	1534.62
G1	-1.16692	URB2	1050.8
G1	1.13636	HLA-DOB	19.1024
G1	1.54293	SLC35F3	581.136
G1	-1.0247	BDH1	894.035
G1	2.40783	MCOLN2	410.95
G1	1.16549	GTF2B	1049.98
G1	-1.33646	TTLL11	215.863
G1	1.32476	FSIP1	22.0954
G1	1.98158	LOC102724596	4.0082
G1	-1.24971	NCAPH	2893.76
G1	-1.01662	HPS1	855.688
G1	-1.22962	RBBP8	2569.07
G1	1.40912	CSRNP1	485.079
G1	24.147	ZNF365	337.64
G1	1.39995	GLS	4259.02
G1	-1.0225	TPI1P3	1.33532
G1	-1.58221	FHL1	495.639
G1	1.17769	GAPVD1	2957.82
G1	-1.07363	SSBP1	1978.18
G1	-1.45709	HSF2BP	94.6293
G1	1.4498	PKIG	522.055
G1	1.17181	FTO-IT1	5.84139
G1	1.27312	ATP11B	3628.81
G1	1.55831	PIGK	2453.95
G1	2.982	NPPC	4.38922
G1	-1.03565	NCOR2	4130.33
G1	1.0306	CHD9	1607.7
G1	1.49751	C17orf97	39.166
G1	1.14355	IDE	1668.74
G1	-1.40381	TIAM1	454.051
G1	1.03356	PGAM5	1345.77
G1	1.08936	PTPN1	5232.39
G1	-1.50968	SNTB1	474.488
G1	18.0111	RASSF2	411.426
G1	1.72689	RARB	76.0136
G1	1.11002	LUZP1	2954.07
G1	-1.28508	LOC100506895	10.6184
G1	-1.0381	CREG2	1.98963
G1	-1.23014	SAAL1	1024.75
G1	1.44561	MADD	3928.62
G1	1.50645	SERPINB5	5.07137
G1	1.01371	GBF1	3970.09
G1	1.40393	ETFB	793.241
G1	1.13404	LINC00657	16058.7
G1	-1.11325	BNIP2	1663.13
G1	1.0129	AHSA2	368.883
G1	-1.12306	MAGOH	1161.37
G1	-1.37081	AKAP2	12.7411
G1	1.31651	PREPL	2004.14
G1	-1.15439	ACTN4	27847.8
G1	-1.01428	HNRNPR	6548.18
G1	-1.04657	DGKZ	460.928
G1	-1.38379	MICAL2	9297.58
G1	1.21454	KLHL32	2.17842
G1	1.04762	MINPP1	996.012
G1	-1.06265	SOX2-OT	2.5485
G1	-1.06882	EIF3J	2692.63
G1	-1.1928	CHST15	2655.91
G1	-1.80289	PAIP2B	129.287
G1	1.23964	LOC100131564	104.275
G1	-1.03403	DNAJB5	505.089
G1	-1.16166	LINC01122	2.59531
G1	1.05893	PRDX3	7427.91
G1	-1.04619	USP6NL	1071.62
G1	1.24382	DGKD	1893.16
G1	2.31494	SYBU	135.219
G1	-2.23043	BMF	119.071
G1	-2.32887	SLC37A1	29.0927
G1	1.72541	ITGA6	20110.5
G1	-1.06341	ROPN1B	1.19666
G1	-1.3015	LOC101927043	7.41322
G1	-1.37491	PLCL2	329.749
G1	1.21368	ZMIZ2	2854.12
G1	-1.25609	PDE7A	329.118
G1	-1.03696	PFDN1	2603.72
G1	5.87054	GRHL2	21.9757
G1	1.16917	TRIM9	17.1578
G1	4.10778	ABCC3	714.617
G1	3.06998	ANK3	572.974
G1	1.00884	UBE2D4	629.11
G1	-5.29238	CPA3	17.5409
G1	1.32505	EYA1	6.08577
G1	17.6312	GBP4	729.723
G1	-1.31417	MND1	557.236
G1	-1.09627	CEP152	618.768
G1	-1.12172	CENPO	2232.97
G1	-3.50768	ARHGAP24	258.596
G1	-1.14665	RAB30-AS1	160.764
G1	-1.06422	DGKH	166.046
G1	-1.05067	ADAT1	703.503
G1	-1.68775	ZEB1	2740.43
G1	-1.09312	GTF3C2	2025.48
G1	1.01074	PROSER2-AS1	2.77434
G1	-1.03226	ITPRIPL2	1846.63
G1	1.00392	BOD1L1	3340.67
G1	1.94966	NACAD	4.37866
G1	1.04954	FBXO18	1865.31
G1	-1.15864	ARL4A	1042.53
G1	7.33514	MARCH10	23.7756
G1	1.29652	CMTM7	1854.63
G1	-1.01031	GBE1	3080.58
G1	1.15985	KIF1B	2090.69
G1	3.96161	SEC14L4	9.51242
G1	3.03419	GLRX	1890.26
G1	1.22803	GABRR2	44.6484
G1	-1.08075	RANBP2	3837.12
G1	1.02629	ADNP2	1280.67
G1	-1.7038	IL6	154.861
G1	1.08504	RFK	1153.34
G1	-1.07868	PPP1R3F	236.072
G1	-1.1136	QDPR	700.873
G1	1.19627	DNAJC3	2302.03
G1	2.21139	FAM13A	1226.06
G1	-1.05943	CAPZA1	6448.62
G1	1.26223	BASP1	3390.76
G1	2.49605	GPR155	214.58
G1	1.1061	TMED10	7022.07
G1	1.23923	ZMAT3	1025.19
G1	1.20071	MRS2	1619.84
G1	1.25593	UBASH3B	9097.16
G1	-1.31043	FHIT	133.922
G1	1.12719	TMEM254	393.642
G1	-1.08609	KIF9	101.083
G1	1.00006	UQCRBP1	168.483
G1	1.07367	LOC554206	7.74411
G1	-1.26047	SEMA3F	55.9251
G1	1.21303	SOS2	2375.03
G1	1.31247	CLCN3	4184.35
G1	-1.47333	CTSC	5408.24
G1	-1.09266	COMMD9	729.899
G1	-1.18344	ADAMTS14	45.6131
G1	1.66223	ENPP2	3.61471
G1	-1.14843	THOC2	4296.36
G1	-1.00199	NUDT16P1	312.408
G1	1.70105	SPNS3	3.02415
G1	-1.01642	ERGIC1	3160.14
G1	-1.05542	LOC102724508	3.36838
G1	-1.00507	AMOTL1	4962.76
G1	-1.19141	ST7-AS1	24.8815
G1	-1.15648	POLE4	910.152
G1	1.19289	CYP1B1	2325.78
G1	1.72518	TUSC3	1454.19
G1	5.77921	SPNS2	390.169
G1	-1.16613	RBMS1	1414.1
G1	-1.14881	SNX16	656.979
G1	1.20169	GRAMD4	397.559
G1	1.20701	STAMBP	2179.31
G1	-1.15259	KHDRBS3	1396.45
G1	1.06634	GCNT2	3620.71
G1	-1.30529	MBOAT1	204.836
G1	1.36636	CASC11	2.14971
G1	3.07122	DNAH11	173.585
G1	-1.37881	ATG16L2	408.324
G1	6.25214	MAP1LC3C	35.4261
G1	1.15122	FLOT1	4709.57
G1	1.03607	CASP8	585.866
G1	1.40373	NCOA1	1225.69
G1	-1.03785	LOC101929736	2.03488
G1	1.36641	NMNAT2	1198.38
G1	1.03198	DZIP1	145.333
G1	-1.04234	CNOT4	619.15
G1	-1.2886	MCM10	1727.13
G1	2.61494	PLLP	291.308
G1	1.23536	ARTN	273.988
G1	-1.14039	TRA2B	5799.36
G1	-1.11784	SCAND1	529.569
G1	-1.16596	CCDC90B	1392.38
G1	-1.46253	C11orf70	39.1284
G1	-1.12626	TSC22D1	5737.31
G1	1.35025	COA6	586.619
G1	-1.31735	IL1R1	166.8
G1	-1.0004	ADHFE1	20.6845
G1	1.07017	MRPL47	1601.76
G1	-1.25021	MYEOV	5049.31
G1	-1.52196	DUSP10	331.872
G1	-1.33804	TRAF3IP2-AS1	110.632
G1	-1.05046	DSP	4140.73
G1	-1.09299	RPL11	8454.94
G1	1.26488	SLIT2	1524.41
G1	-1.15168	FILIP1L	1295.44
G1	-1.4931	JUN	3606.15
G1	4.25705	PLXDC1	21.6711
G1	1.95111	KRT18	9311.79
G1	-1.05546	EMBP1	32.4149
G1	1.03014	USP47	2388.23
G1	1.01423	E2F5	481.971
G1	-1.13145	TES	2103.43
G1	-1.11016	CCNE2	1109.34
G1	1.13711	MFNG	25.4349
G1	-1.25684	GNAI1	427.328
G1	2.7547	OR5H14	2.78372
G1	1.51027	SNORD71	1.58584
G1	-1.13387	HNRNPLL	1357.15
G1	1.51704	C3orf58	422.95
G1	-1.04098	NAA35	1281.98
G1	1.33299	ACACB	312.44
G1	1.24882	HEG1	5918.32
G1	-1.09987	LAMA4	129.857
G1	1.15405	TLK1	1669.52
G1	1.71048	ATP13A4	1.65729
G1	-1.30751	PLAC1	37.7657
G1	-1.09729	YAP1	8719.4
G1	1.51048	KLHL24	1129.12
G1	1.089	SCRN1	10026.1
G1	-1.03183	C10orf111	8.29586
G1	1.35598	SNX30	1748.86
G1	1.10334	ZNF616	213.826
G1	-1.42198	NR3C1	3709.52
G1	-1.04073	PGBD4	59.7679
G1	1.10375	VRK2	703.76
G1	-1.21885	HCG27	15.1372
G1	-1.00432	SLC25A51	404.728
G1	1.03643	RABEP1	2855.89
G1	1.9752	FLNB	47095.2
G1	-1.03287	SMG9	1816.72
G1	1.26223	SLC16A5	241.364
G1	-1.21453	FRMPD4	87.3142
G1	1.55669	CTPS1	4371.23
G1	1.67601	OSGIN1	266.351
G1	-1.52606	SIPA1L2	48.7553
G1	-1.03469	DIEXF	1585.87
G1	1.06104	ZBTB47	946.628
G1	1.05976	MYO6	4209.43
G1	1.05249	STARD13	1011.95
G1	1.04317	GTF2I	1363.92
G1	1.19268	KNOP1	494.538
G1	-1.10308	FAM13B	2553.34
G1	-1.06052	DNTTIP2	3824.55
G1	4.54817	SLC7A11	8665.62
G1	1.21376	EFCAB14	3535.92
G1	1.27934	SPATA31D5P	1.92184
G1	-1.19557	FMR1-AS1	1.97169
G1	-1.4834	C11orf44	7.43617
G1	4.91921	ENOX1	416.019
G1	-1.43961	PDGFRL	117.388
G1	1.15811	PRRT1	44.1425
G1	-1.06156	NDUFA12	2141.43
G1	-1.08235	MED1	4905.17
G1	-1.43604	CHST11	4394.24
G1	-1.0528	ASNSD1	1625.74
G1	1.04402	ASUN	995.227
G1	1.14713	MKL1	685.476
G1	1.14045	MICB	2416.55
G1	1.11626	C6orf195	1.70407
G1	1.05067	IER5	2469.29
G1	7.37278	MAL2	300.542
G1	20.0688	SEL1L3	366.398
G1	-1.04722	BCL2L1	14967.3
G1	-1.02903	PMF1	336.62
G1	17.6664	PSG9	113.005
G1	-1.21387	EXOSC9	1801.11
G1	-1.11759	CEP55	5529.61
G1	-1.38237	FZD2	1659.81
G1	-1.10711	NRD1	7932.45
G1	1.31281	PPARD	2761.81
G1	-1.12921	MTIF3	598.319
G1	-4.0385	CALCR	10.0403
G1	1.25459	MAPK10	12.7802
G1	1.01492	STBD1	20.2275
G1	-1.00297	ZNRF2	258.882
G1	1.42528	SLC22A13	3.55022
G1	-1.3858	PDCD4-AS1	29.3659
G1	1.17859	COX10-AS1	106.075
G1	8.60205	CEACAM1	32.145
G1	1.15136	MTMR8	66.3141
G1	-1.20462	ZBTB11-AS1	121.54
G1	2.18168	LINC01251	1.68479
G1	1.47472	LIF	2462.46
G1	-1.10153	REPS1	959.243
G1	1.14167	B3GNT2	816.101
G1	1.52501	ATP13A3	8057.98
G1	1.35415	CCDC71L	522.186
G1	-1.14006	FYN	1310.48
G1	1.13666	LAPTM4B	3075.73
G1	1.0357	DOK1	463.342
G1	1.27344	PEX3	646.085
G1	1.11654	CYB5R2	153.071
G1	1.20639	MFN1	1758.6
G1	1.13231	SCAMP2	1235.72
G1	1.0046	CMTR1	3464
G1	-2.34872	NGF	103.087
G1	1.09929	LINC00535	2.29085
G1	1.13588	C11orf49	673.181
G1	-2.14635	EDN1	456.769
G1	-1.03916	BIN3	396.335
G1	1.15282	RANBP10	525.718
G1	1.00333	USPL1	412.793
G1	-1.33111	FAM81A	80.7909
G1	-1.33161	ETS1	9207.63
G1	1.10302	DCP1A	1077.99
G1	-1.27073	CCDC66	677.895
G1	2.05145	CTH	995.708
G1	1.03499	EDEM3	2506.48
G1	-1.19115	C1GALT1	2389.37
G1	-1.13234	GNA12	4405.94
G1	-1.41026	GSX2	6.33262
G1	-1.54219	SHISA2	1918.54
G1	-1.24029	NT5DC3	1339.77
G1	1.3628	TRPS1	766.742
G1	-1.15624	ATP2B1	6356.24
G1	1.05365	PITRM1-AS1	16.3279
G1	1.63306	DAB2IP	2275.81
G1	-1.10453	NDUFAF6	426.088
G1	1.01038	PALLD	4795.86
G1	-1.23251	PCED1B	56.5942
G1	-1.02809	HIST1H3C	22.0561
G1	1.21542	CD200	3.6766
G1	-1.02367	MYO15B	8.59064
G1	-1.01955	RASGRP3	77.5044
G1	2.98279	CST7	186.055
G1	6.52548	TARSL2	368.685
G1	1.25351	VGLL4	1188.86
G1	-1.10068	SPRTN	846.923
G1	-1.00709	WDR48	1579.2
G1	3.75731	KIAA1549L	10.0227
G1	-1.62182	MATN3	75.9865
G1	2.34655	GRAMD3	2194.21
G1	-1.26753	SSH1	5340.29
G1	1.08484	STX17	1119.46
G1	4.44882	RARRES2	60.8455
G1	2.81638	KLHDC7B	5.24302
G1	-1.97419	PPFIA2	61.4079
G1	1.10043	CREB5	457.431
G1	-1.05601	MAPRE1	9867.7
G1	1.19115	LINC00511	15.1867
G1	1.52571	LINC00327	6.86946
G1	-1.6527	H6PD	1938.05
G1	1.05286	TBC1D22A	519.727
G1	1.47267	TENM3	3397.16
G1	1.07209	DDIT4	2823.13
G1	-1.00623	KCNQ1OT1	64.9691
G1	1.09326	MSRA	667.055
G1	-1.30852	RNF217	272.481
G1	-2.33906	LIFR	1389.61
G1	1.3239	PAQR5	865.792
G1	-1.00159	PIEZO2	3.77432
G1	-3.20997	NEGR1	652.083
[truncated: 1,325 more rows]

## Sheet: G2
group	foldchange	gene	basemean
G2	1.00275	LOC102288414	10.0308
G2	1.18265	BBX	5322.58
G2	-3.72535	TRABD2A	80.1461
G2	1.19419	HSPB11	1100.75
G2	1.44693	C1orf140	4.37116
G2	3.334	ANKRD2	4.93936
G2	1.26267	SIRT4	45.5249
G2	1.02432	UQCRB	3422.06
G2	-1.0193	TFRC	16794.8
G2	-1.15163	TGIF1	1524.69
G2	-1.48705	IGSF9B	16.9093
G2	1.40646	RGAG1	32.0277
G2	1.05448	DHH	7.46111
G2	-1.09611	ACBD4	196.53
G2	-1.74714	CITED2	2863.75
G2	-1.06781	RAD54L	1173.61
G2	-1.24	TEX10	2069.43
G2	-1.12757	FAXC	87.8685
G2	2.4947	PHTF2	3295.52
G2	1.06083	NFIC	3870.97
G2	1.07617	ATOX1	1596.9
G2	1.33568	WWP1	1682.55
G2	-1.02658	BLCAP	1818.17
G2	1.00814	MAVS	6646.09
G2	2.15704	AMPD3	506.779
G2	-1.1452	METAP2	5984.78
G2	4.69783	VGLL3	927.201
G2	9.55524	NEUROG2	42.7985
G2	1.33132	EID2	913.224
G2	-1.2226	GSTCD	810.822
G2	1.32954	PTPRK	3047.28
G2	1.02021	FAM188A	1064.68
G2	1.86013	PSAP	24173.1
G2	1.01207	CLTC	24713.3
G2	4.7176	TRIL	148.418
G2	-2.11319	FAM24B	293.713
G2	-1.01126	MAPK14	6495.49
G2	1.01649	TMEM44-AS1	62.132
G2	1.65078	LRIG3	360.136
G2	1.05781	ERCC1	2435.28
G2	-1.0079	POP1	628.882
G2	-1.29341	COL24A1	3.56367
G2	-1.0127	SMARCA1	6296.46
G2	-1.23553	PARVA	3452.9
G2	-1.06571	REEP3	2717.88
G2	2.43353	AP1S3	1214.35
G2	1.05507	PKI55	103.996
G2	-1.04778	C19orf52	415.549
G2	-1.05965	ZCCHC3	769.937
G2	1.0794	HDLBP	12945.4
G2	-3.64969	FAM196B	531.213
G2	1.37076	CYR61	29119.2
G2	-1.00401	NFX1	1688.86
G2	1.15462	ARHGEF28	4818.29
G2	-1.2333	FLG-AS1	202.261
G2	1.05983	MRPS28	466.507
G2	-1.48342	FAM149A	44.879
G2	1.07397	ATPIF1	2369.36
G2	-1.08677	NOD1	188.438
G2	-1.65833	DOCK10	380.042
G2	-1.09443	CD55	4021.1
G2	1.01553	SDHC	1539.16
G2	-1.44825	LINC00152	1867.59
G2	-1.26388	UBALD2	1633.79
G2	1.2028	ATF6	3591.89
G2	-1.05397	FAM168B	5247.27
G2	1.02173	AIM1	1139.03
G2	1.06193	THAP2	97.5381
G2	1.03176	LRRC27	225.367
G2	1.08228	PHF12	1416.11
G2	1.22068	ZC3H12C	1849.89
G2	-1.01042	PRDM15	423.52
G2	1.02447	FERMT2	3778.99
G2	-1.18955	LOC100499489	148.667
G2	-2.68436	GCKR	75.7373
G2	-1.02239	ATG4C	639.487
G2	1.53627	PDLIM5	10550.4
G2	1.43979	PPIC	701.594
G2	19.1903	SAMSN1	32.5394
G2	1.01199	ZNF235	56.7657
G2	1.082	CDK5RAP1	1187.66
G2	-1.38491	ZFP36L1	6361.99
G2	-1.23024	FBXL2	358.29
G2	1.15906	PDIK1L	431.948
G2	1.05989	GOLGA5	1495.9
G2	-1.03558	ACYP2	377.289
G2	-1.02466	AUH	206.445
G2	1.0442	PSEN1	2758.21
G2	-1.30465	LINC00880	14.3644
G2	-1.10706	C14orf169	762.216
G2	1.25002	TSGA10	110.213
G2	1.75555	MSI2	500.742
G2	1.2377	LTA	3.80258
G2	1.3504	BTN3A2	816.113
G2	-1.14822	RRM1	6662.99
G2	1.05324	TXNIP	7620.92
G2	-1.06688	RECQL4	2359.78
G2	1.00301	FAM98A	2361.23
G2	1.59882	TGFA	1857.06
G2	-1.09259	LIX1L	2037.4
G2	1.13271	SPATA12	1.23942
G2	-1.14428	STK10	3980.81
G2	1.27745	MAP2K6	67.5719
G2	1.24258	ZNF136	200.732
G2	1.15821	KCTD1	539.58
G2	1.10943	PIGN	679.86
G2	1.28861	XDH	93.1864
G2	-1.39614	DDX25	4.31431
G2	-1.01876	YWHAB	18101.4
G2	1.12682	MAGIX	46.3726
G2	1.31224	ZBTB7B	1024.32
G2	-1.88724	PHYHD1	942.067
G2	1.0413	FBXO17	318.488
G2	1.11996	ZNF83	650.548
G2	-1.04244	MDM1	437.311
G2	1.61445	PLOD1	3210.89
G2	1.02724	MXD4	1092.87
G2	-1.08934	USP7	3459.29
G2	-1.33446	CCDC85C	2129.38
G2	-1.12503	DBR1	456.785
G2	1.15032	PDXK	2499.38
G2	1.06109	TEP1	810.585
G2	-1.04093	SNRNP70	4233.76
G2	-1.20846	GLTP	2611.71
G2	1.14989	MTMR2	3158.73
G2	-1.05981	CNN3	12648.9
G2	-1.05601	DCLRE1C	755.933
G2	2.20165	CYP2S1	92.4755
G2	-1.14696	MEI1	11.401
G2	1.13348	HECTD4	2459.05
G2	1.1616	TOR3A	1063.89
G2	-1.1515	DLG1	6076.85
G2	-2.49938	MIR138-1	8.45488
G2	1.12956	TMEM205	847.129
G2	1.0609	TK2	1031.64
G2	1.57342	WNT11	3.34437
G2	1.50261	MAML3	446.499
G2	4.33921	ACER2	137.027
G2	1.02017	RARA-AS1	22.4447
G2	-1.02484	HDAC2	4620.83
G2	1.04203	SYT1	212.903
G2	3.5223	SMKR1	28.6499
G2	1.13111	LINC00263	20.6336
G2	1.42916	TXNRD1	16901.8
G2	1.45283	PLEKHH1	241.243
G2	1.24871	TRPM3	7.62688
G2	-1.233	SLC24A1	262.929
G2	1.16017	AGPAT5	1580.46
G2	1.03288	NDUFA8	1282.13
G2	1.05056	MIR4523	1.45388
G2	-1.07467	ARHGAP25	23.3866
G2	2.05148	SAMD12-AS1	7.75993
G2	1.31618	KLHL28	519.8
G2	-1.16064	WDR36	2380.48
G2	-1.03326	ENTPD6	1920.55
G2	1.14423	KIAA1958	452.567
G2	-1.29783	LOC101927766	1.04015
G2	1.41814	ANO6	2874.85
G2	-1.00125	CLCF1	543.984
G2	-1.14261	RBL2	908.194
G2	1.05167	MED4	985.379
G2	-1.48348	TNFRSF1A	2129.38
G2	-1.06445	PAK1	781.229
G2	4.15592	LINC00173	14.5841
G2	-1.11648	ZSWIM7	311.065
G2	-2.10737	IRS1	2688.18
G2	1.13832	ARMC9	643.479
G2	1.12076	PHF20	2569.14
G2	1.01082	NMNAT1	305.515
G2	-2.27673	LOC100505549	40.9012
G2	1.29025	ARHGAP35	6337.46
G2	1.00322	MANF	2161.13
G2	1.44624	HERC3	1111.74
G2	1.0708	NUB1	2433.45
G2	1.09123	SPG7	1214.1
G2	-1.37782	SNORA76C	28.6853
G2	-1.0541	TAF9B	982.543
G2	1.34349	HECW2	158.194
G2	-1.09367	CACNB1	333.673
G2	-2.21745	SPTLC3	916.848
G2	-1.0579	PARP4	5410.24
G2	-1.04491	AUNIP	231.262
G2	1.06531	ARPC4	2362.82
G2	1.23178	C14orf166	5178.33
G2	2.08364	SLC17A5	2758.12
G2	-1.16124	FBP1	1656.96
G2	-1.01289	DIP2A	1268.13
G2	-1.09959	PAK4	1641.3
G2	-1.02819	GNAI2	7197.96
G2	-1.62154	FOXN3	2231.3
G2	-1.26323	LOC100130357	12.4568
G2	-1.67606	SPEG	301.882
G2	-1.02287	UBE2G2	2203.44
G2	1.83235	DAB2	1515.45
G2	1.07287	ARFGAP3	1403.3
G2	-1.02718	SCML1	1274.78
G2	-1.38469	LOC101926925	8.39054
G2	-1.03353	MESDC2	1418.28
G2	1.06044	HECTD3	1921.89
G2	1.16865	LOC100505478	13.248
G2	-1.05117	DDX39A	5074.72
G2	-1.01755	TGDS	294.454
G2	1.16819	DIP2C	941.079
G2	1.20479	ALKBH2	474.249
G2	-1.03013	C6orf1	1092.1
G2	-1.19414	PRR19	86.8687
G2	-1.22144	DNAJC19	369.293
G2	1.21162	M6PR	1928.5
G2	1.2724	HSD17B10	1779.32
G2	-1.10163	PTRH2	879.189
G2	-1.06541	SERGEF	398.802
G2	-1.10882	CCNA2	5057.75
G2	1.04435	PPM1D	626.178
G2	1.1717	C18orf25	1615.89
G2	1.24432	TMEM135	1064.27
G2	3.19893	C4orf19	656.118
G2	-1.60347	PLAC8	1671.27
G2	-1.03026	WDR33	1746.54
G2	1.06011	LOC101928846	1.46215
G2	-1.87886	FST	2024.12
G2	1.13287	WDR13	1147.81
G2	-1.07041	LOC100507217	754.068
G2	-1.13428	NRIP1	487.285
G2	21.6668	CYTIP	69.8618
G2	1.28145	SRD5A3-AS1	1.60721
G2	-1.10046	LRP12	1523.36
G2	1.14776	RAPGEF2	1898.35
G2	-1.16849	STXBP5	806.436
G2	1.04845	UBXN4	3835.01
G2	1.086	SYNRG	1166.73
G2	-1.78423	ANK1	615.634
G2	-1.32859	PHLPP1	455.409
G2	1.07923	NDUFC1	767.433
G2	-1.0385	DCTPP1	846.549
G2	-1.24666	RAB38	439.788
G2	-1.08683	WIZ	1960.37
G2	-1.02689	KLF12	1115.12
G2	2.11599	TIMP4	136.051
G2	1.04678	LCOR	1411.7
G2	1.03055	SREK1	3046.34
G2	1.00012	UBE2K	4081.25
G2	1.61572	PHF10	1937.13
G2	1.11399	COPG2	653.64
G2	1.29782	DUSP6	10880.1
G2	1.16738	SELPLG	79.2482
G2	3.76343	ZNF385D	7.26517
G2	1.02121	PRR24	74.1703
G2	-1.38502	ENO4	10.1021
G2	1.16838	APLN	296.809
G2	1.04101	EFCAB7	151.725
G2	4.33461	LUCAT1	101.421
G2	-1.70852	PRSS23	8293.99
G2	1.70682	GSN	2622.84
G2	1.34207	LOC102724827	12.1499
G2	1.10008	KLHDC4	240.136
G2	-2.68353	BMPR1B	65.7709
G2	1.08508	RGS3	1517.53
G2	-1.03777	MRPL46	412.728
G2	-1.02125	EHD2	3998.83
G2	-1.08858	HNRNPF	8844.97
G2	-2.27915	SCIN	5.93569
G2	-1.42683	SSBP3-AS1	1.35025
G2	1.00734	EVI2A	2305.39
G2	2.45753	NTRK2	12.734
G2	1.02107	TAGLN2	9355.68
G2	-1.06163	TJP1	3219.47
G2	-1.03777	MTHFD2	1536.72
G2	1.07438	TSEN2	401.197
G2	2.18693	CCIN	4.72235
G2	1.24026	RMDN3	867.692
G2	1.4989	RALGPS1	134.697
G2	1.09222	MAP2K4	1444.96
G2	-1.08546	INTS1	1913.1
G2	3.7279	KIAA0319	33.0097
G2	1.1661	MIR600HG	69.0043
G2	-1.28277	KAT6B	960.346
G2	1.12838	BTG1	2929.44
G2	1.24167	BCDIN3D	63.4614
G2	1.08517	ZNF774	42.2052
G2	-1.2928	ACTA2	53.5356
G2	-1.10602	CYCS	5002.35
G2	-1.16275	LINC00472	715.945
G2	-1.07459	VPS54	1151
G2	1.32609	ADORA2A	1.22742
G2	20.9291	TMEM51-AS1	55.0922
G2	1.18396	LEPROTL1	1072.83
G2	1.05392	SLC1A5	7872.02
G2	1.43968	TET2	1222.46
G2	-1.12634	PLAUR	2680
G2	-1.69962	LOC100507002	119.717
G2	-1.19111	NSL1	696.755
G2	1.10519	ORAI3	509.068
G2	1.11259	BCL9L	6237.43
G2	1.46892	CST5	3.60359
G2	1.77643	LINC00457	1.1206
G2	-1.01333	MCCC1	1483.68
G2	-1.07194	TARS	14695.1
G2	9.74692	PIK3AP1	103.23
G2	-1.03272	AGBL5-AS1	1.33079
G2	1.00034	RNF219	680.647
G2	1.01668	COG1	1246.5
G2	1.40084	CTAGE10P	12.4052
G2	1.11216	PEX6	1623.02
G2	1.26367	PACSIN2	2617.46
G2	-1.17967	RIOK1	1299.25
G2	1.14008	PBX4	83.0606
G2	-1.22212	RAB29	1544.56
G2	2.81031	TLR4	3564.63
G2	-1.29432	PYGO1	490.881
G2	3.23216	PHOSPHO1	15.2207
G2	-1.01214	ALDH18A1	3015.62
G2	1.78547	EVA1C	214.709
G2	1.32736	ZDHHC14	358.577
G2	-1.4273	FBLN1	100.085
G2	1.89589	CFLAR	1390.35
G2	-1.35622	ATP6V1G3	2.16516
G2	1.1102	LOC389641	129.692
G2	7.41138	SOWAHB	28.7598
G2	-1.62275	DTNA	498.978
G2	1.1602	CARHSP1	1365.22
G2	1.09919	LOC101928569	1.21322
G2	1.55229	ARL15	428.387
G2	12.7414	FAM184B	76.8929
G2	1.12487	HEXB	3188.32
G2	1.20491	FGFRL1	1049.83
G2	-1.09813	LYL1	94.248
G2	-1.12099	TEAD4	499.284
G2	1.02401	SH3GLB2	1490.98
G2	1.15947	SMIM13	2763.29
G2	1.30323	SELT	1941.98
G2	1.17095	ANKDD1B	3.04
G2	1.43672	TMEM102	181.402
G2	1.22399	ZBTB18	2547.86
G2	-1.1495	NRG1	1447.15
G2	6.5823	MESP2	15.0355
G2	-1.35005	PRKCA	4676.92
G2	1.83774	MYO18A	3699.39
G2	3.99876	RNF182	1994.71
G2	1.23565	PIK3C2A	2671.96
G2	1.05655	PSMD1	5453.83
G2	-1.4384	KCNK2	8.84337
G2	-1.08411	GPN2	356.806
G2	3.1967	KIAA1522	1134.34
G2	-1.21488	BHLHE41	162.33
G2	1.11463	ZNF826P	30.1502
G2	1.00928	MKNK2	2429.07
G2	1.25532	NUCB2	2114.29
G2	-1.03243	DAP	9883.46
G2	-1.04904	SNAI3	2.65785
G2	1.42291	RIPK2	680.098
G2	1.91125	DAAM1	1217.87
G2	-1.10219	TM2D1	417.856
G2	1.49819	DTHD1	1.20339
G2	-1.09486	TSFM	477.489
G2	-1.20093	EHBP1	2915.02
G2	-2.58164	COL27A1	275.466
G2	7.26258	PRUNE2	14.2684
G2	3.59571	GPR87	53.0034
G2	1.00341	DNAJA1	8521.17
G2	1.05946	CUBN	127.065
G2	1.01923	UFM1	1640.52
G2	-1.17247	HNRNPA0	4569.1
G2	-1.00955	CSMD3	4.11903
G2	1.14106	LOC100506476	6.36895
G2	1.00005	DGCR6L	332.06
G2	1.11066	LOC100422556	2.02989
G2	-1.22073	LOC440028	21.9094
G2	-1.63559	IGFBP5	1.36431
G2	-1.02387	CCNH	1530.07
G2	-1.34402	LOC101928243	2.3407
G2	1.4629	PLOD2	4853.12
G2	-1.0031	YBEY	168.579
G2	1.16546	OTUD5	1398.04
G2	-1.15844	TSPYL4	451.355
G2	1.0761	CCNB1IP1	1212.49
G2	1.31789	STK3	925.673
G2	-1.14132	PLS3	13720.6
G2	-1.3174	LINC00702	37.7895
G2	-1.04277	TRIM41	1323.61
G2	-1.03967	MIB1	3427.74
G2	-1.05485	ABTB1	505.023
G2	-1.17593	TAB2	3165.25
G2	-1.16325	TCF12	2017.03
G2	-1.0008	HDX	187.046
G2	1.05689	MRPS6	1499.99
G2	1.5382	TFAP2C	1476.49
G2	-1.16286	VPS28	1699.99
G2	2.78222	SLC1A1	321.581
G2	1.19822	SULT2B1	4.25744
G2	1.3986	ANKRD52	4655.9
G2	1.97499	HAS3	314.914
G2	1.49923	TCP10L	20.0203
G2	1.36276	WWC3	2683.65
G2	-1.53449	C15orf39	883.367
G2	1.05265	ZNF687	962.628
G2	1.01759	SLC12A6	909.633
G2	2.5351	RASGRP1	12.5171
G2	-1.1625	PLAG1	322.06
G2	1.41403	SRRM2-AS1	5.55582
G2	1.97431	EXOC6B	589.2
G2	1.36322	SOCS5	1833.63
G2	1.04483	RPF1	1628.91
G2	-1.67401	PLXNC1	128.473
G2	1.46033	SCN9A	225.845
G2	1.01806	COL5A2	34.9752
G2	1.16991	TMEM14B	1918.73
G2	1.02425	UBL5	2930.34
G2	1.34297	RDH10	254.198
G2	1.09132	COPA	6797.38
G2	-1.17069	QKI	4097.9
G2	1.28634	SFXN3	3204.86
G2	1.07899	PAFAH2	175.736
G2	1.19689	SLC2A3	1522.01
G2	-1.46687	EFCAB5	73.78
G2	1.30719	RERE	1737.14
G2	1.86746	TTC25	5.93358
G2	-1.07129	ZNF443	139.361
G2	1.14045	LRP8	2477.86
G2	-1.06724	NADK2	708.049
G2	82.0649	FAM65B	263.791
G2	1.11063	ZNF217	2251.45
G2	-1.04225	OCIAD2	1451.83
G2	7.62124	TNFAIP3	872.866
G2	-2.38195	PARP15	47.851
G2	1.16072	C7orf63	17.8015
G2	-1.16192	MRGBP	2274.46
G2	-1.05079	DYNC1I2	1121.32
G2	1.89207	EPB41L4A	342.959
G2	1.40036	TAS2R14	8.18074
G2	-1.00495	CPM	109.975
G2	1.61909	PLCD4	81.3228
G2	-1.12501	ARHGEF11	2010.19
G2	-1.26566	NRP1	11864.1
G2	1.21529	ADAMTS9-AS2	6.79057
G2	-1.08672	EED	1245.72
G2	1.0202	DEDD	847.006
G2	1.0883	POMT2	1260.24
G2	1.73798	CCNYL1	1174.36
G2	1.42788	GABARAPL1	791.825
G2	-1.09966	CDK5RAP3	2338.59
G2	1.04043	GNAQ	1272.35
G2	2.33614	WASF3	1169.92
G2	1.2328	INPP5K	870.386
G2	1.45071	HTRA1	2358.68
G2	-1.00355	LINC01135	3.63574
G2	1.37318	AAGAB	1343.19
G2	-1.05083	NPRL2	529.554
G2	14.1309	NEBL	318.369
G2	-1.06879	EIF4B	4548.51
G2	-1.16829	WDR75	1511.22
G2	1.02682	ITGA11	5.33801
G2	-1.18556	BUB3	10775.1
G2	1.0084	TRAM1	5870.93
G2	-1.04126	FLJ20021	106.266
G2	-1.03326	STC1	1642.93
G2	1.6223	PPFIBP2	109.276
G2	-1.13078	FSD1L	252.86
G2	-1.582	LOC101926940	2.86431
G2	-1.03968	FLJ31306	769.808
G2	-1.02223	AASDH	487.986
G2	1.06533	METTL8	602.741
G2	-1.31569	EMP2	778.066
G2	-1.5201	EPHB6	2.63258
G2	-1.01408	TSPAN5	2953.27
G2	-1.01742	CARD10	1161.56
G2	1.1341	TNRC6C-AS1	127.074
G2	-5.3238	LOC100506457	25.1569
G2	-1.1904	LOC100506674	21.1977
G2	-1.17179	TSPAN19	7.77274
G2	1.18355	EPG5	3518.23
G2	-1.33836	ELAC1	44.5836
G2	-1.14104	PTTG1	3096.72
G2	-1.09556	CDKN2AIPNL	602.298
G2	-1.30778	STAG1	1538.74
G2	1.16207	BRWD3	2191.26
G2	-1.47464	CAV1	14609.2
G2	-3.5872	PRR5L	250.753
G2	1.52622	DNM1L	3545.06
G2	1.01642	ATE1	1607.14
G2	1.11123	OSBPL11	826.892
G2	1.03511	AP2S1	4128.11
G2	1.30646	HSPA1L	56.8904
G2	-1.19351	C1orf101	27.6574
G2	-1.03438	RAD18	1826.76
G2	1.3047	STX3	2180.6
G2	1.06776	PPFIA1	4000.55
G2	-1.03136	DRG1	1519.72
G2	-1.11506	RITA1	1269.82
G2	1.12169	UBA3	2427.56
G2	-1.11016	CEBPA	2.84938
G2	1.96126	RHBDL2	88.686
G2	-1.09094	BCO2	11.0636
G2	-1.03506	TRIM56	525.172
G2	1.00642	TOR1AIP1	2627.33
G2	1.24305	WDFY2	460.933
G2	1.11397	RBCK1	1573.92
G2	-1.03742	ANXA3	4843.01
G2	-1.05742	ELF2	882.279
G2	1.14812	TPCN2	470.929
G2	-1.15729	TOP3A	1678.42
G2	-1.00617	GSK3B	2269.15
G2	1.32516	CXCL2	77.9621
G2	-1.12118	OGG1	480.187
G2	1.07224	SORL1	674.683
G2	-1.45493	LPP-AS2	44.5684
G2	1.15468	SEC22B	2986.24
G2	1.88964	LXN	411.675
G2	-1.19019	ZNF358	808.108
G2	1.10201	COPG1	3670.26
G2	-1.35539	KRT7	2742.65
G2	-1.08126	WDR74	1085.79
G2	-1.16583	IQCG	196.365
G2	-1.17657	MCFD2	10671.3
G2	1.09017	SUPT7L	2014.56
G2	-1.0705	PSPH	1074.54
G2	-1.7332	DPYSL2	4831.73
G2	1.39688	LINC00963	104.132
G2	1.0026	GTPBP2	3124.83
G2	1.07467	CSNK1D	3574.73
G2	1.69827	ITGBL1	111.407
G2	1.06998	HIVEP1	872.45
G2	-1.02468	DST	17836.5
G2	-1.5473	RAB27A	906.185
G2	-1.12685	MOK	765.486
G2	-1.01177	GSTO1	4023.45
G2	-1.22379	PFKFB3	2455.9
G2	1.03705	EMC4	1413.37
G2	1.0649	TSPYL1	1831.89
G2	1.4321	UHRF1BP1	2139.87
G2	-1.03606	UTP3	1683.5
G2	-1.01545	ZC3H15	2201.41
G2	-1.39204	SPATA4	2.81739
G2	-1.06497	SEC23IP	2270.79
G2	-1.0663	CENPE	5095.04
G2	-1.06936	RAB35	3140.74
G2	-1.51356	LRRC6	57.7154
G2	-1.03434	MAGI1	1703.29
G2	2.63478	RAB3D	304.663
G2	-1.03859	ARID5A	219.075
G2	1.0661	ARHGAP1	2162.62
G2	1.06086	ELF1	1274.08
G2	3.19806	TOX	264.4
G2	-1.00145	EXD2	721.469
G2	-1.04258	ANKRD33B	682.959
G2	1.04056	PSMC4	3338.6
G2	-1.16866	C4orf46	1645.27
G2	1.07216	DOCK9-AS2	8.76918
G2	1.15247	SLC30A7	1423.89
G2	1.0789	CCDC126	300.474
G2	1.05689	CNOT8	1973.83
G2	2.33011	OSTC	4162.78
G2	-1.24297	LINC00467	165.111
G2	1.24988	EGFR	7588.37
G2	-1.27294	JAG1	6421.4
G2	-1.12094	UBE2Z	4732.43
G2	1.11186	TET3	1275.03
G2	-1.03369	FRMD3	133.619
G2	-1.60271	NAPA-AS1	4.49426
G2	-1.52955	WBSCR27	36.841
G2	1.33964	PER1	287.13
G2	-1.47681	BCL2L11	432.089
G2	1.26947	FTCD	2.17188
G2	-1.1352	NIF3L1	806.98
G2	-1.16489	USP3	702.186
G2	-1.04573	AHNAK	35584.3
G2	1.4424	CPNE5	39.5002
G2	1.04442	GALNT2	3543.58
G2	2.0159	PELI1	661.158
G2	1.72996	SH3KBP1	3796.02
G2	-1.62392	TSPAN2	67.0936
G2	1.08376	OXSR1	5332.34
G2	-1.00787	ZNF565	86.5642
G2	10.9699	HEY1	162.78
G2	1.08287	IFNAR1	2337.21
G2	-1.01928	SSU72	1967.77
G2	1.04428	ABCA12	1.05989
G2	-1.50192	RHOB	378.028
G2	1.02744	C14orf159	465.406
G2	-1.19956	CCRL2	966.167
G2	1.30962	ZNF792	543.308
G2	-1.04138	ZNF254	316.461
G2	-1.23289	HNRNPD	9887.27
G2	1.24881	KIF7	239.016
G2	-1.28987	D2HGDH	122.27
G2	1.54166	FAM83B	13.8607
G2	1.74446	STAM	2505.53
G2	-1.36633	RMI2	396.809
G2	2.38144	LINC01203	1.90379
G2	-1.17189	CKAP2L	1801.3
G2	1.05069	UGCG	1806.81
G2	2.55805	TMEM171	628.317
G2	-1.08867	FANCC	782.964
G2	1.07768	RNF181	1362.02
G2	1.18463	ZNF81	255.2
G2	1.25208	MLEC	11225.3
G2	-1.10116	NABP1	1648.1
G2	1.47898	ECI2	4346
G2	-1.22319	ETAA1	566.787
G2	-1.07956	ILVBL	2230.47
G2	-2.22886	STEAP3	1864.08
G2	1.93019	EXPH5	405.506
G2	-1.05321	DPM3	293.605
G2	-1.15006	C4orf27	554.089
G2	-1.32647	MAPKBP1	1117.2
G2	37.5333	CCDC85A	335.417
G2	-1.45173	VIM-AS1	386.695
G2	3.57156	IL17RD	2630.78
G2	-1.00241	HIST1H2BD	313.888
G2	-1.56747	LINC-PINT	85.4199
G2	1.08843	IL13RA1	2605.55
G2	1.10804	PLEKHM3	408.128
G2	1.60266	PGF	490.899
G2	-1.26292	CTB-118N6.3	10.444
G2	1.27765	B3GNT8	56.0097
G2	2.94419	CDK18	12.2622
G2	-1.07017	UBP1	3228.5
G2	-1.29652	LOC100505592	10.9859
G2	-1.10211	INPP1	827.072
G2	-1.0263	ID2	12.3924
G2	-1.09337	ZNF777	474.595
G2	-1.15518	SLC48A1	203.306
G2	1.04355	CNTRL	1219.35
G2	1.15055	CLTB	2675.44
G2	1.05706	SNORA28	1.21444
G2	-1.2884	CLPSL2	4.01263
G2	-1.22779	OLFML2A	816.464
G2	-1.191	ASAP1	4434.57
G2	1.21213	EXTL2	1178.28
G2	1.30054	C12orf79	14.2102
G2	1.01191	PXMP4	416.94
G2	-1.02706	CDC42P3	1.29959
G2	1.11765	TESK2	303.353
G2	1.21925	ARHGAP10	1021.86
G2	1.07407	PITRM1	4457.58
G2	1.0284	ASCC2	1007.17
G2	-1.14733	RUVBL1	1611.75
G2	32.7798	TNFRSF11B	3174.65
G2	-1.05423	WNT5B	665.117
G2	1.08061	MBD4	778.994
G2	1.82317	C1orf110	291.911
G2	1.17726	RP1L1	26.4439
G2	1.16183	AGER	62.4396
G2	-1.22149	EFNB2	1648.03
G2	2.60434	NAV1	3755.76
G2	1.52604	FRRS1	88.8946
G2	-1.39306	ABLIM3	1509.45
G2	1.44431	SERPINB9P1	8.28511
G2	-1.27802	CHIC2	623.178
G2	1.11994	RNF149	1174.65
G2	1.01031	RBM18	995.249
G2	1.04943	DENR	5864.82
G2	3.24049	ERMN	4.06214
G2	-1.01138	BRD1	580.493
G2	1.10077	FLVCR1-AS1	22.0387
G2	-1.61709	ADAMTS15	1308.52
G2	1.57851	SERPINB9	1807.05
G2	-1.13518	FBXO5	1116.36
G2	-1.13807	WWC1	1121.17
G2	1.43317	ATP2B4	3314.48
G2	-1.0325	RQCD1	1954.02
G2	1.09646	SAMD8	1769.72
G2	-1.01003	RP2	1453.12
G2	-1.19061	EZH2	2658.67
G2	1.08885	KLHL31	25.9504
G2	1.95935	GPR183	1.44797
G2	1.17074	IER3IP1	1381.47
G2	1.05113	MET	5724.37
G2	-1.04113	KDM1A	2694.23
G2	1.97359	CREG1	2619.4
G2	1.38927	NXPH3	8.67043
G2	-1.07644	KDM3B	2925.51
G2	-1.20019	MBNL1	6568.3
G2	-1.00647	TIMM22	975.427
G2	1.13626	CLIP4	3793.81
G2	-1.00961	RFX3	210.941
G2	1.31594	MCU	1214.22
G2	1.15095	HHLA3	14.9687
G2	-1.21391	TMEM180	164.078
G2	-1.19544	STK17A	3283.38
G2	-1.26488	PTP4A3	54.9379
G2	1.02829	SNHG15	663.624
G2	1.07182	METTL6	532.393
G2	1.21447	SDK1	842.004
G2	1.35706	HYOU1	14587.1
G2	1.47102	DSG2	4677.09
G2	-1.00378	PGK1	18154.9
G2	1.02546	OTUB1	1961.03
G2	1.01191	AATF	3877.95
G2	-1.21956	SEPT11	8786.1
G2	1.01792	FOXK2	3784.78
G2	1.03795	ZNF766	260.41
G2	1.56192	LRRC75A	159.003
G2	-1.42241	LYZL4	4.05209
G2	1.03508	EML5	245.875
G2	-1.07223	CLK3	963.072
G2	1.09713	DLG1-AS1	10.1837
G2	1.03093	SH3PXD2A	4824.48
G2	1.08286	RAB1A	4597.24
G2	1.28663	GDPGP1	28.7706
G2	1.02395	RANGRF	509.136
G2	1.12783	CLPB	797.133
G2	2.72915	PIK3C2G	2.36736
G2	1.39297	ABHD4	2565.39
G2	3.93629	C10orf54	527.617
G2	-1.02362	PRDM4	2236.75
G2	1.09038	PLEKHA5	1324.14
G2	1.04741	MRPS24	6.79966
G2	-2.33442	SP140	105.691
G2	-1.01948	SRF	3280.25
G2	-1.2646	DNMBP	9223.21
G2	-1.05924	AKAP8	1403.38
G2	-1.10496	LINC00615	3.4413
G2	2.01261	DMKN	46.8507
G2	1.2673	C2CD2	920.475
G2	-1.19539	SPOP	1854.27
G2	-1.01174	MAP3K13	830.084
G2	-1.02923	IFIT1	989.144
G2	1.03433	SLC45A3	456.411
G2	1.05935	GOSR2	1186.31
G2	-1.04976	UQCR10	1286.37
G2	-1.28467	VAC14-AS1	1.7575
G2	-1.08998	ACTN1	21267.1
G2	-1.08399	ZFC3H1	2278.38
G2	1.05284	STX6	1863.14
G2	2.23984	ARID5B	1008.8
G2	-1.00727	FBXO10	386.808
G2	-1.09383	MKRN9P	46.5402
G2	-1.31714	EFHD2	2327.43
G2	2.19583	SLC1A4	1424.85
G2	-1.09347	SLC35C2	1180.69
G2	1.11801	UBE4A	3721.34
G2	1.10165	BAIAP2L2	1.6365
G2	5.40782	SPARC	43.8427
G2	1.08473	PLK3	474.443
G2	1.07844	LAPTM4A	6466.25
G2	1.01978	GFOD1	160.22
G2	1.18272	ZFP69B	241.999
G2	2.88118	PRSS3	841.058
G2	1.21247	BAZ2B	7.13997
G2	-1.67193	C1QL1	17.2993
G2	1.09907	PIGP	224.148
G2	-1.13684	SRPX2	218.346
G2	-1.07447	FAM200B	835.473
G2	-1.17756	ACAD8	1269.82
G2	-1.52343	PGM2L1	736.31
G2	24.8877	SIGLEC6	54.3208
G2	-1.04472	ARHGAP27	800.111
G2	1.02458	PCNX	2356.28
G2	-1.05329	IFI27L2	588.977
G2	-1.0701	CAMTA1	482.093
G2	2.06371	ADRBK2	475.65
G2	-1.24607	SAT1	2070.23
G2	1.0134	SLK	4381.87
G2	-1.11398	BROX	2048.44
G2	4.09255	SEMA3D	315.219
G2	-1.23916	PDZD2	211.082
G2	-1.12277	ZNF181	254.278
G2	1.16794	HDAC11	193.82
G2	-1.24598	RNASEH2C	1864.25
G2	1.85762	CAMK1G	19.5495
G2	-1.18493	ZMYND11	3150.94
G2	-1.12993	CTBP2	2195.56
G2	-1.16267	NME6	497.701
G2	-1.25408	RNU4ATAC	2.86968
G2	1.10884	CD8A	72.3952
G2	1.44758	LAMB2	12828.4
G2	-2.68751	SEMA7A	1612.45
G2	-2.09977	PEAR1	485.248
G2	1.23326	PLCXD2	76.3196
G2	1.03424	HSPA4	7937.87
G2	2.24771	CLDN1	101.077
G2	4.54391	TMEM215	5.32059
G2	-1.03138	NONO	13515.9
G2	1.24028	ATXN1	1477.76
G2	1.05678	TMEM217	85.0688
G2	1.06869	YOD1	1613.04
G2	1.00285	FAM45B	3.19747
G2	1.53061	TM2D3	356.336
G2	1.00349	RSG1	34.0119
G2	-1.09183	HSD17B13	10.2322
G2	1.2838	PDE4D	1015.92
G2	-1.10607	YLPM1	3246.14
G2	1.67971	NEAT1	5046.07
G2	-1.12573	TRAPPC12	777.761
G2	-1.18371	SNORA60	3.30066
G2	1.23868	BTD	890.509
G2	1.05656	CD164	4319.25
G2	-3.52018	GALNT18	241.269
G2	1.35287	NRADDP	2.30182
G2	-1.08364	SMIM20	271.375
G2	1.20116	SIK2	1620.97
G2	-1.14481	LZTFL1	581.416
G2	1.01285	RARS2	516.849
G2	-1.05124	TRIM25	5989.31
G2	1.56023	RNASET2	355.821
G2	-1.04364	TIPRL	2204.35
G2	5.13769	MOXD1	336.423
G2	-1.07083	PPTC7	1850.56
G2	1.01551	ZNF213	132.136
G2	-1.15265	LYRM1	413.869
G2	2.07552	MTSS1	209.434
G2	-1.01604	GEMIN8	74.8542
G2	-1.05526	PSMD6	2938.77
G2	1.6803	RIPK4	772.748
G2	-1.10458	LINC00942	1.91632
G2	1.31936	POU2F3	3.28317
G2	-1.20045	METTL3	1248.22
G2	-1.04883	CEP97	1235.1
G2	-1.21956	STX1A	1057.59
G2	2.90245	FAM83A	1415.03
G2	1.18365	ZNF320	807.971
G2	1.22446	GMPR	951.739
G2	-1.12951	GAS5-AS1	8.17101
G2	1.11892	IST1	2582.05
G2	1.15115	ZYG11B	1525.48
G2	1.01567	STPG1	359.483
G2	-3.90002	PTGER2	35.7841
G2	1.0167	HSP90AB1	50734.6
G2	1.08077	RNF187	2180.63
G2	1.47128	BMP8B	71.5354
G2	1.03149	LOC284454	509.721
G2	1.11189	NDUFB11	1336.25
G2	-1.01987	ABR	3527.44
G2	1.12059	ANK2	869.239
G2	-1.05256	LOC100506713	31.444
G2	1.27115	NDFIP1	2826.44
G2	-1.33795	LINC00341	80.0049
G2	3.34766	RTKN2	1248.49
G2	1.15093	AKAP13	1941.42
G2	-2.66076	APBA2	204.691
G2	-1.13446	PDCD7	638.783
G2	1.00536	CHMP3	29.8718
G2	-1.27597	GPR176	890.088
G2	1.0564	PERP	2150.21
G2	-1.6643	LINC00211	11.6151
G2	9.35072	POSTN	13.8589
G2	1.09089	PHF21A	717.621
G2	-1.07538	ZFP37	164.568
G2	1.13502	EFNA3	54.8947
G2	-1.04967	LOC100507459	58.87
G2	-1.02089	HPS5	1029.5
G2	1.04698	TAF1	1563.09
G2	1.3198	DKK3	37.6568
G2	-1.09563	BAG2	1894.11
G2	1.05267	ASCC1	1067.46
G2	1.23645	DDX58	4819.16
G2	1.25707	GSS	4191.5
G2	1.80218	RIMS2	611.304
G2	-2.46347	SLC7A2	624.552
G2	1.02472	ING1	375.29
G2	1.29413	NACAP1	58.9248
G2	1.08916	NCOR1	4831.14
G2	1.21294	VN1R1	24.2796
G2	1.35569	SHC1	5127.43
G2	1.12942	OGDH	5314.26
G2	2.0022	ANKRD50	4220.07
G2	1.23175	AAK1	3001.95
G2	1.08217	HELZ	1943.25
G2	-1.35058	TTC39C	515.021
G2	1.10543	RABAC1	899.022
G2	1.54887	PXT1	1.61769
G2	1.13123	FAM102B	2393.34
G2	1.0937	ITCH	3889.28
G2	1.0199	LHFPL2	1207.44
G2	1.03465	HSBP1	3064.61
G2	1.01663	LYSMD4	123.036
G2	1.48985	SNN	123.625
G2	1.00193	THAP5	846.631
G2	-1.36371	PSTK	252.901
G2	1.37567	TFAP2A-AS1	30.2483
G2	1.09146	ANKRD40	2238.44
G2	1.03758	RASA2	553.621
G2	1.0921	DNA2	885.165
G2	-1.07325	MYO16-AS1	2.92779
G2	1.25706	ZMYND8	4095.36
G2	1.06854	RCHY1	1279.34
G2	1.36354	ITGAV	3694
G2	-1.0747	CARKD	765.601
G2	-1.02079	ACTR10	2228.98
G2	1.27598	MAN2A1	4982.9
G2	1.08101	UBE2W	955.481
G2	-1.13122	NTPCR	475.998
G2	1.06317	MCUR1	2972.44
G2	-1.09702	RSBN1	845.366
G2	-1.06139	AFAP1	5808.47
G2	-1.009	EP400	2040.4
G2	1.06969	N6AMT1	118.13
G2	9.70809	VIT	14.1925
G2	1.00081	RRAS	935.4
G2	-1.05993	SAV1	1666.48
G2	1.66336	LIPG	404.176
G2	-1.18341	LRRC2-AS1	3.29015
G2	1.15455	DCAF5	2245.41
G2	1.02794	XIAP	2393.02
G2	-4.0295	BACH2	63.2674
G2	-1.1154	STX16-NPEPL1	2.28759
G2	-1.1247	RAVER1	3042.01
G2	-1.0453	SPG20OS	5.59772
G2	1.25164	LOC441204	15.4457
G2	1.15506	CDR2	1004.11
G2	-1.10942	LAMB3	15696.3
G2	1.14607	GLO1	9787.92
G2	1.31448	HIGD1A	2656.01
G2	-1.09419	PDZK1IP1	3.95221
G2	1.34794	KRT39	2.98797
G2	1.38493	WDR44	1800.46
G2	1.19759	PWWP2B	189.574
G2	-1.26096	FHOD3	929.828
G2	-1.12109	IDH2	465.357
G2	-1.31089	VSTM2L	413.182
G2	-1.16475	DNAJC18	418.066
G2	-1.18894	FIGNL2	1.68019
G2	1.01284	LOC102724316	1147.97
G2	-1.00481	TBCC	1439.53
G2	-1.12062	TIPARP-AS1	11.5448
G2	-1.22837	PRIM2	1600.26
G2	-1.05746	CCDC12	677.819
G2	-1.04951	TARS2	887.671
G2	-1.03761	PAK3	1.67581
G2	-1.08044	BDP1	2356.05
G2	1.21509	PDIA3P1	3434.95
G2	1.66283	B4GALNT2	3.71644
G2	-1.03263	MTMR14	1183.23
G2	-1.39102	SEC1P	1.35977
G2	-1.00867	SMG6	1673.62
G2	1.42264	PLEKHG4	1414.92
G2	-1.54747	LOC100996251	1.22796
G2	3.46539	FAM69B	45.186
G2	36.8294	NPPB	86.3774
G2	1.2554	MIR3936	3.96141
G2	1.89509	TMSB15B	264.511
G2	-1.34655	KIAA1147	1042.94
G2	-1.68246	PLXNA1	6160.14
G2	-1.8264	KCNJ15	4.78089
G2	-1.12131	RPS23	11833.4
G2	1.07195	MYD88	1242.45
G2	-1.23868	NFKB1	1700.37
G2	-1.03633	WRAP53	950.917
G2	1.02765	KANK1	718.169
G2	1.33927	SH3BP5-AS1	59.6381
G2	1.3615	HUS1B	2.86457
G2	1.10242	COL6A1	1308.86
G2	-3.22094	GPR116	7261.22
G2	2.72327	PADI1	49.6386
G2	1.0187	FAM184A	58.2327
G2	1.09796	ZNF18	101.715
G2	1.54338	FZD5	278.059
G2	-2.20507	MAN1C1	33.1773
G2	1.31003	HIST1H2BE	1.42425
G2	-1.00812	SNX24	1311.77
G2	1.29421	ALAS1	3095.9
G2	-1.24246	GPX1	3335.27
G2	-1.02377	ANAPC15	549.711
G2	1.61533	TGM2	32180.6
G2	1.05944	RBM41	1131.72
G2	-1.13123	GLG1	4063.62
G2	1.10891	SH3GLB1	4716.27
G2	1.0244	RPP14	963.641
G2	-2.22887	ANKS6	580.378
G2	1.49378	C1orf116	23.4269
G2	-1.04907	TCTEX1D4	2.97167
G2	-1.09683	ABLIM1	3150.62
G2	3.27073	IL1RN	3.2078
G2	2.82726	CLU	627.094
G2	1.12644	LRRK2	96.8233
G2	1.13622	EDEM2	712.461
G2	-1.06478	SNORD83B	13.2405
G2	1.00793	ARHGAP21	4412.14
G2	3.02202	HES7	9.82903
G2	-1.1946	VCL	11652.4
G2	-1.01568	WDR47	1122.66
G2	1.07472	FTCDNL1	13.7357
G2	-1.12263	NANS	2072.67
G2	-1.13998	LINC01184	175.541
G2	1.33882	FAM46C	1924.27
G2	2.00765	RHPN2	967.041
G2	1.06017	ZNF557	267.957
G2	-1.06269	USP48	1571.44
G2	-1.06722	PSMG1	1404.91
G2	-2.27214	NOG	1310.5
G2	1.12103	SYNE2	1981.17
G2	-1.22629	MERTK	639.93
G2	-1.75071	TLE3	1568.04
G2	1.12523	APTX	1080.25
G2	-7.47555	HAS2	664.967
G2	-1.3578	HMMR	392.869
G2	-1.0423	CETN2	1115.88
G2	1.28865	RPN2	12822.5
G2	-1.1312	CAPRIN1	11925.1
G2	-1.04539	MVB12A	1327.01
G2	1.06419	NSUN4	848.711
G2	-1.03905	KLF5	909.668
G2	-1.18676	AEBP1	1.65273
G2	1.13449	SNTB2	1982.12
G2	1.15573	CDK5R2	32.9329
G2	1.00599	UQCRH	1741.77
G2	11.0678	MGAM	52.1074
G2	1.19364	SLC25A23	3116.27
G2	-1.32126	CPEB2	877.384
G2	-1.48327	FAM129A	3420.28
G2	1.05309	MAPK9	1840.24
G2	1.00474	PPP3R1	3647.17
G2	-1.51175	LRRN4	36.3284
G2	21.158	PI16	225.945
G2	1.5547	SPECC1	1292.86
G2	-1.04662	UTP14A	1256.88
G2	1.03962	COPZ1	2739.94
G2	1.15466	UPRT	464.109
G2	1.53002	RNASE4	193.224
G2	-1.31103	NHSL1	145.684
G2	-1.09435	ATG5	1170.37
G2	1.18158	PINLYP	67.3374
G2	1.17742	ARAF	1931.5
G2	1.22852	ATP7A	775.14
G2	-1.13054	DAGLA	402.587
G2	-1.30636	KNTC1	3174.25
G2	1.31184	LOC101928122	5.69998
G2	1.19091	ACOT7	1784.58
G2	-4.04827	AOX1	1993.4
G2	-1.03319	RABEPK	682.623
G2	-1.6305	LOC441178	1.71306
G2	1.10169	TM9SF4	3633.21
G2	-1.02345	POLR2M	13.0582
G2	1.07842	RAB11FIP3	663.029
G2	-2.03597	TIE1	5.04434
G2	1.69508	GALNT3	2149.53
G2	-1.16797	GPSM2	2215.64
G2	-1.78667	FSTL1	4798.8
G2	1.0185	RBX1	1447.42
G2	1.06045	TSC1	1752.46
G2	1.0207	EYA3	904.787
G2	1.05681	GNG4	1.51113
G2	1.03784	SDR42E1	332.783
G2	1.05493	GMPPA	769.404
G2	1.26519	SFMBT1	870.988
G2	-1.03633	DAXX	3088.99
G2	4.30161	THSD4	3430.68
G2	-1.14122	AKR7A2P1	6.9202
G2	1.03081	L3MBTL1	150.081
G2	20.9094	ERBB4	52.1502
G2	1.64001	SRRM3	22.2467
G2	-1.0695	HDGF	12360.5
G2	1.19511	SUV420H2	141.771
G2	-1.01759	MRPL55	418.88
G2	-1.15839	GUF1	1650.09
G2	-1.12035	IKBIP	3317.98
G2	-1.22567	PTPRM	3251.72
G2	2.21103	C3orf55	54.873
G2	-1.09414	CCDC130	877.578
G2	1.21111	SSR1	11097.7
G2	1.12993	ZNF337	267.283
G2	-1.30871	RNF130	832.318
G2	1.02631	ALDH9A1	3552.33
G2	-1.12807	LATS2	1401.12
G2	-1.17329	LOC389602	136.012
G2	-1.00004	RNF19B	733.418
G2	-1.31498	COQ2	756.742
G2	1.04829	ZFR	6519.83
G2	1.05056	ICK	3238.63
G2	1.35198	FOSB	123.752
G2	1.48133	BAIAP2L1	925.214
G2	-1.06779	HPCAL1	6385.43
G2	-1.18002	MRPL1	907.68
G2	-1.14301	LINC00460	10.584
G2	1.69698	KIAA1324	47.8948
G2	-1.10394	GMCL1	871.147
G2	2.84308	LOC101928404	3.79759
G2	-1.05873	ARHGEF1	2811.62
G2	-1.08254	MIRLET7A2	1.20492
G2	1.1459	C1orf131	188.12
G2	-1.00972	PRPSAP2	880.882
G2	1.45041	USP33	3289.17
G2	1.11727	GORASP2	2665.63
G2	-1.07963	KPNA2	12245.2
G2	-1.1339	AP3S1	1633.01
G2	-1.11615	AARS2	554.901
G2	1.27384	COL9A2	249.432
G2	-2.90382	FAM105A	299.714
G2	-1.83824	C5orf56	41.5893
G2	1.04836	BAG4	639.413
G2	1.01064	STPG2	3.14748
G2	-1.52294	CHML	3209.82
G2	1.02881	FAM118B	969.006
G2	-1.18019	DLGAP5	6317.92
G2	1.17627	GTF2IRD1	730.67
G2	-1.14084	RELB	321.402
G2	1.03873	LONRF3	606.265
G2	-1.072	CLCN4	1621.72
G2	1.05275	PIK3C3	1508.65
G2	1.06317	IL1RL2	21.2008
G2	-1.01814	POT1	863.967
G2	1.27436	LPAR6	1.56403
G2	-1.05065	WDR19	858.532
G2	-1.04859	KATNBL1P6	167.487
G2	-1.20224	SPON2	14.1406
G2	1.23161	KIAA0895L	418.19
G2	1.00698	AZIN1	8982.72
G2	1.0697	CTNND1	91.1868
G2	-1.11013	FDXR	233.315
G2	2.46015	IFI27	767.272
G2	-1.03372	NAA20	1884.68
G2	1.07037	KIRREL	4458.27
G2	-1.0455	SNORD94	8.93515
G2	-1.1548	SERTAD2	3235.53
G2	1.37445	RASGEF1A	7.07068
G2	4.56939	STAT4	27.4811
G2	2.48829	DPYSL3	19.0369
G2	5.10614	LOC284344	15.4338
G2	21.5616	TMEM52B	37.3925
G2	1.09927	PEX7	78.8426
G2	-1.03915	ZNF284	219.25
G2	1.64251	LRIG1	503.897
G2	-1.08496	SASH1	1447.58
G2	2.29464	ITGA2	20377.3
G2	1.19151	CBX4	509.774
G2	-1.03584	LMO4	1163.49
G2	-1.02915	PTDSS2	887.58
G2	-1.05029	TRMT12	114.01
G2	1.022	TRIM52	138.038
G2	-1.14407	MALSU1	674.461
G2	-1.19124	FAM65C	2.54427
G2	-1.2186	PIN4P1	246.018
G2	8.79793	PDE3A	24.9119
G2	1.03674	PLSCR1	615.696
G2	1.15625	AMFR	1774.98
G2	1.12323	ARMCX5	733.187
G2	7.00098	MME	9.28211
G2	1.49578	GLB1L3	5.36756
G2	-1.16763	LOC100129858	10.6149
G2	1.13244	C3orf52	162.605
G2	1.13374	GOT1	2753.96
G2	-1.61254	CST6	78.0335
G2	1.19557	TCEANC	9.37691
G2	1.05193	BAZ1A	2340.04
G2	-1.0041	ATP8B2	979.836
G2	1.02211	LHFP	1072.38
G2	11.6409	DIO2	151.313
G2	1.22349	TMED4	1552.18
G2	-1.08349	C17orf51	1395.6
G2	1.02311	HS1BP3	478.036
G2	1.83629	SERPINE1	12203.7
G2	2.64515	CCSER1	31.4315
G2	1.10391	EI24	5398.17
G2	1.06528	TRIP6	1192.68
G2	-1.79565	RAB39A	21.5878
G2	1.16852	MOB4	11.5445
G2	-1.03957	ZNF644	2101.49
G2	9.565	ABCG2	1073.8
G2	-1.14411	CDC16	1729.15
G2	1.37894	ADAM8	4081.97
G2	1.96539	AKAP5	158.562
G2	1.26778	USP2	2.6805
G2	1.38991	MAP3K7CL	147.05
G2	-1.11299	DLGAP4	3279.98
G2	1.03642	NFKBIB	482.881
G2	1.02379	ABL2	7041.07
G2	-1.33326	IGSF22	1.27667
G2	-1.09556	SRRM1	2449.56
G2	1.40764	RUSC2	2521.24
G2	-1.09337	DDX52	2131.92
G2	1.03286	LONP1	3709.76
G2	1.13834	C19orf12	821.254
G2	1.64411	ACKR2	1.43377
G2	1.53757	HIC1	26.5623
G2	-1.32844	MED30	415.099
G2	2.564	RHOJ	2345.29
G2	-2.68534	DNMBP-AS1	19.7439
G2	-1.11004	MAGI3	802.721
G2	-1.18684	AVEN	322.871
G2	-1.10739	TMEM18	842.186
G2	1.15065	C5orf55	63.9913
G2	1.12375	TMEM144	134.619
G2	1.07973	NPAS3	6.15556
G2	-1.17086	C12orf65	1035.6
G2	1.01385	MKRN1	1666.95
G2	-1.0718	TM4SF1	7642.46
G2	1.03767	DNAJB1	8689.4
G2	1.01372	TRIO	6678.09
G2	1.02165	LOC101929395	2.05906
G2	1.09221	C5orf15	2770.2
G2	1.37903	MNX1	67.6885
G2	-1.03106	NFIX	2084.15
G2	-1.06714	PRDX2	5470.46
G2	1.06193	KIAA1586	626.361
G2	-1.45343	PLTP	113.655
G2	1.79796	ABHD6	690.786
G2	-1.02945	PSD	2.50702
G2	1.07578	STAM2	870.837
G2	2.7222	FN1	24817.5
G2	1.09467	LANCL3	95.8806
G2	1.02144	FAM173B	328.483
G2	1.82302	JAK1	6026.52
G2	1.1145	SLC43A2	69.8225
G2	-1.03045	WNK1	5248.19
G2	1.0194	CCBL2	948.802
G2	1.05886	SUB1	3308.45
G2	-1.01303	GPI	7691.28
G2	-1.00333	OXNAD1	480.092
G2	17.0925	KIAA1462	280.67
G2	1.08276	ARID3B	169.993
G2	-1.0275	ZSCAN30	782.605
G2	-2.74178	SIX1	856.359
G2	1.16609	HTR7	830.337
G2	1.0806	ARNT	1427.5
G2	-1.05653	CSNK1A1	5100.88
G2	-1.11609	CHEK2	243.042
G2	1.03147	STK17B	1295.09
G2	-1.28597	PTCD2	239.918
G2	1.54165	CYBRD1	4445.57
G2	1.13719	S1PR5	39.195
G2	1.79837	IL21-AS1	1.59163
G2	1.21002	ARHGEF26	1068.81
G2	1.06029	NFKBIA	1211.2
G2	-1.29316	SPRED1	1935.9
G2	-1.09696	CACTIN	731.697
G2	1.31233	RASAL2	3391.97
G2	1.03462	TNPO2	6038.11
G2	1.16129	MAK16	877.866
G2	-1.11357	LRRC20	1642.78
G2	-1.85942	CHST2	347.695
G2	-1.18535	RSRP1	238.372
G2	-1.21443	HEXDC	283.728
G2	-1.14081	ZNF76	1767.76
G2	1.16637	SPX	2.02993
G2	-1.21897	RNF24	831.261
G2	1.02872	ARPC3	4548.91
G2	-4.03068	EPB41L4B	608.795
G2	-1.15453	VPS36	809.293
G2	-1.24433	SP100	1709.77
G2	1.54596	TMEM120A	432.015
G2	-1.1843	PABPC1	29218.1
G2	1.31753	ELL2	3933.29
G2	1.38266	SIL1	1171.78
G2	1.22412	FABP6	5.92427
G2	-1.09943	UBE2E1	3355.02
G2	1.00004	FBXO38	1201.37
G2	1.34198	BLVRB	575.233
G2	-1.16017	EBLN2	16.3112
G2	-1.22683	ARHGAP19	702.916
G2	6.39697	PRNP	64220.5
G2	1.05607	SIK3	1725.46
G2	1.21602	LIMD1	2109.03
G2	1.0221	PSMC2	3576.94
G2	1.11491	ORAI2	857.535
G2	1.00238	NIPAL2	173.527
G2	-1.05967	STX16	1506.68
G2	-1.09696	PHYKPL	247.215
G2	1.06693	DLAT	3774.65
G2	1.09348	ZNF57	162.674
G2	-1.11434	MAP4K3	1461.31
G2	-1.06282	LOC101060091	3.99544
G2	1.15799	TMEM68	340.008
G2	1.11576	A4GALT	221.253
G2	1.20281	KLC2	2489.41
G2	1.05016	KLHL5	4741.92
G2	1.24307	TPST1	480.717
G2	1.49985	COL5A1	3439.65
G2	-1.05101	BCLAF1	4526.14
G2	1.50707	PCDHGA1	46.7067
G2	1.38947	NR4A2	346.507
G2	1.04546	LOC100506710	1577.16
G2	-1.23939	GPR39	592.477
G2	-1.81347	ARHGEF6	84.1689
G2	1.04973	AHSA1	3779.44
G2	-1.00659	CFI	37.787
G2	1.42273	SLC27A1	900.019
G2	1.01007	CUL1	2797.47
G2	-1.03028	MED12L	104.081
G2	-1.05465	JMJD7	42.8547
G2	-1.30668	PLEC	32877
G2	1.1077	MRPL34	1361.55
G2	-1.40245	GBP1	927.251
G2	1.31524	LYST	931.744
G2	-1.05535	NUP93	1789.45
G2	2.06953	MBOAT7	6532.71
G2	-1.23977	TFCP2L1	19.1159
G2	1.65525	NIPA1	1657.36
G2	1.25374	MBOAT2	1278.78
G2	-3.1629	RIMS1	143.846
G2	1.42827	DPYD	4145.04
G2	-1.80483	SSBP3	508.401
G2	-1.03068	MTERF	218.49
G2	4.71633	PLEKHS1	143.621
G2	-1.01396	PTGS1	3.7583
G2	2.70863	SLC25A30	1929.99
G2	1.07481	GCC2	975.379
G2	-1.18911	MTMR11	799.32
G2	8.81186	KRT9	13.472
G2	1.06441	DHX16	2991.86
G2	-1.17148	RPS3A	2005.01
G2	1.10093	MRPL17	2289.41
G2	1.09722	ARHGAP5	7287.58
G2	-1.00709	TMEM43	3865.09
G2	1.83035	ALPK3	9.56231
G2	1.00768	VMP1	3327.96
G2	-2.67402	EML1	25.6047
G2	1.0362	PRPF39	1013.09
G2	1.43137	TCP11L1	650.435
G2	-1.32761	ZBTB2	958.254
G2	-1.59981	INSIG1	5595.05
G2	1.62915	PLS3-AS1	15.4918
G2	1.21599	DYNC2LI1	171.852
G2	1.0722	AFAP1-AS1	1114.67
G2	1.39476	TTC13	1218.52
G2	-1.02422	UNC119B	1571.97
G2	-1.15156	CXXC5	122.809
G2	-1.2717	PLK4	1958.44
G2	-1.10096	ZNF486	440.269
G2	-1.5401	PHACTR2	1208.74
G2	1.11834	LRIG2	529.988
G2	1.21747	RHOQ	847.129
G2	1.48195	GDPD3	24.4878
G2	1.11448	ADIPOR2	3450.98
G2	1.25521	MAN1B1	2244.54
G2	1.24696	ARCN1	12699
G2	1.02533	PAX8-AS1	961.23
G2	-1.05798	C9orf41	454.981
G2	-2.76875	PEX5L	3.48116
G2	1.24193	EPS8	1666.79
G2	-1.06792	ZNF763	74.0287
G2	1.19407	ICA1L	66.7251
G2	-1.1694	PPP3CB	2213.03
G2	1.01063	C5orf34	326.89
G2	1.10596	CCNT2-AS1	26.6503
G2	1.03028	UBC	18859.1
G2	1.2714	ANKRD9	177.193
G2	-1.02809	PPP1R12A	4227.78
G2	1.0159	RNF144B	889.103
G2	1.30749	RCSD1	816.764
G2	1.08007	RNF168	1497.72
G2	-1.26211	LOC100129316	2.49857
G2	-1.02567	LINC00886	56.7595
G2	1.15305	ATXN7L1	195.753
G2	1.14025	SERINC5	586.395
G2	-1.12167	EFR3A	3110.64
G2	1.01764	SPRED2	2017.19
G2	-1.42909	TUB	44.0373
G2	-1.21573	GNPDA1	1649.4
G2	-1.2988	SVEP1	9.13634
G2	1.13913	ARPC5	8318.46
G2	-1.82322	CLMP	658.937
G2	-1.27245	TIPARP	2453.61
G2	1.45897	GLCE	1691.62
G2	1.10986	PI4KB	2529.47
G2	1.02931	SMARCA5	4902.11
G2	1.22453	CCSAP	954.282
G2	1.25649	GPD2	2061.17
G2	1.27774	SLC36A1	1114.02
G2	1.65582	NTNG2	130.976
G2	-1.51641	AMACR	18.6923
G2	1.01455	DHX57	988.498
G2	1.01653	STAT1	2797.42
G2	-1.41974	TMPO-AS1	222.458
G2	-1.13585	HIF1A-AS2	19.8047
G2	-1.25051	SAMD4A	2371.39
G2	-1.12334	CBX1	3547.4
G2	1.06391	DNAJC5	5915.53
G2	2.03369	TRIML2	145.487
G2	-1.4384	SLC30A3	24.1176
G2	1.14714	KIAA1551	1226.92
G2	-1.13354	TNPO1	8961.9
G2	8.10943	LOC285692	11.2409
G2	1.21757	CDHR3	15.4798
G2	2.99337	KITLG	705.853
G2	1.07754	FEZF1-AS1	233.094
G2	-1.02378	CDCA4	1900.03
G2	-1.01073	SHCBP1	2604.92
G2	1.13011	SNORA72	7.86503
G2	-1.13333	SWI5	260.848
G2	-1.10546	CCDC88A	3896.29
G2	-1.04763	RFWD2	1123.92
G2	-2.21627	SEPP1	27.6264
G2	2.07049	TMEM255B	433.961
G2	1.06251	BCL2	630.165
G2	-1.3764	FOSL1	6104.18
G2	-1.12019	TSEN15	2153.99
G2	-1.11867	NFYC-AS1	54.4731
G2	-1.10386	LOC101928438	1.4874
G2	-1.16872	IFI44	437.815
G2	1.37532	OSBPL6	532.209
G2	-1.00532	MTX2	1017.34
G2	1.5838	SH3TC1	122.326
G2	1.13505	IPMK	615.852
G2	-1.00736	HMGCS1	2235.77
G2	-1.00494	EFHC1	374.642
G2	1.6919	LGR5	29.0323
G2	-1.09806	UBLCP1	1743.1
G2	-1.38024	SLC4A5	11.4999
G2	-1.04735	ESYT2	6710.55
G2	-1.28817	ERLIN1	3142.68
G2	1.6058	MFSD4	3.03599
G2	1.16933	PVT1	339.116
G2	2.1032	TPBG	2325.53
G2	2.93818	GLIS3	467.403
G2	1.48806	CUL4B	9328.4
G2	1.08955	PDIA6	10425.3
G2	-1.01814	PAPLN	10.1695
G2	-1.07469	THAP9	100.699
G2	-1.07636	WSB1	1840.23
G2	1.05522	RWDD2B	530.399
G2	1.26952	TMEM50B	713.515
G2	3.01858	LOC102467226	3.27281
G2	1.00111	SCN2A	8.39379
G2	1.06502	RASAL3	1.16546
G2	-1.08679	CYP2R1	459.676
G2	-2.03189	LAMA3	1628.34
G2	1.12739	UNC79	4.59002
G2	-1.06539	SEC31B	387.086
G2	13.6445	TAS2R1	21.9988
G2	1.41413	GNRH1	42.1409
G2	-1.16545	FTX	54.4326
G2	1.03337	DND1	24.42
G2	1.54882	SCPEP1	1457.58
G2	1.13237	PTPLA	819.689
G2	1.56019	AQP1	19.5364
G2	-1.01967	STIM2	795.422
G2	-1.03302	SYF2	863.813
G2	-1.35472	PPARGC1B	126.814
G2	1.25875	RAB20	217.445
G2	-1.66769	APBB1IP	1889.7
G2	1.06053	AAED1	437.035
G2	-1.22714	CPO	3.69645
G2	1.18036	MROH8	62.4342
G2	-1.2143	C11orf65	4.79307
G2	1.05459	RSPRY1	813.935
G2	1.63034	CCDC153	34.1341
G2	1.07714	MDM2	2585.42
G2	1.25461	SOX9	4449.52
G2	1.05784	TMEM186	216.936
G2	-1.96935	NR2F2-AS1	17.81
G2	-1.18288	GTF3A	1699.21
G2	5.14207	MCF2L	18.7266
G2	1.04343	COL4A1	1325.07
G2	-1.07868	FAF2	3503.24
G2	-1.02806	LOC101926895	1.68034
G2	1.08058	CDC14B	1335.22
G2	1.71261	C20orf141	1.56059
G2	1.08026	DCAF16	1684.53
G2	-1.15987	MLLT1	2838.27
G2	1.05739	LOC100288911	98.2559
G2	1.04989	KIAA1033	4125.56
G2	2.14678	SLC3A1	12.6724
G2	-1.01731	NDUFB6	1652.4
G2	-1.0612	MGAT2	3400.13
G2	1.3465	MOCOS	897.12
G2	1.11779	EXD1	2.15636
G2	1.20623	CISD1	1554.45
G2	1.05312	CCDC88C	1114.96
G2	-1.02975	GLTSCR1	343.043
G2	1.26735	LRPAP1	3062.7
G2	1.00703	TBC1D9	2037.63
G2	2.04339	CTXN1	107.856
G2	-1.01695	CKAP4	6555.71
G2	1.5005	RNF112	29.4714
G2	-7.39342	DAAM2	34.5955
G2	-4.03582	CSPG4	114.983
G2	1.5528	BMP1	939.88
G2	1.12033	FBXW11	3185.92
G2	-1.03773	PLCB3	2244.05
G2	-1.18887	MGME1	1568.15
G2	-1.18855	CLK4	469.461
G2	-1.28977	SRPX	680.083
G2	1.10665	KCNK15	3.47067
G2	-1.09126	SCMH1	1168.89
G2	-1.71014	BEND7	796.595
G2	-1.05527	GPR160	105.361
G2	-2.02095	ANKRD29	299.419
G2	-1.09443	MPPE1	90.9488
G2	1.74444	MGAT4A	387.659
G2	1.13565	USP9X	5610.71
G2	1.00449	NDNL2	475.494
G2	2.26198	BCL2L15	21.8283
G2	1.05955	SLC25A39	2987.95
G2	-1.17213	SNHG20	59.5704
G2	1.2751	CYB5B	3636.03
G2	1.01249	PSMB3	3135.62
G2	-1.17005	ACTG1	59943.7
G2	-1.24757	DEK	14717.6
G2	-1.02976	SDAD1	2450.5
G2	1.00608	MTHFS	3.51401
G2	1.3261	ANKRD55	1.24521
G2	1.13688	FAM91A1	2924.96
G2	1.09925	APPL1	2688.63
G2	1.00393	MYL12B	10673.6
G2	-1.72452	MSH5-SAPCD1	14.3968
G2	2.63369	ABI3BP	97.3636
G2	1.26172	TMEM59	4334.09
G2	-1.03516	DGKA	404.217
G2	1.30305	ATG14	945.461
G2	-1.14698	NGDN	937.047
G2	-1.26947	CRYBG3	1257.09
G2	1.03988	RND3	2765.32
G2	-1.30913	ERBB2IP	8503.56
G2	-1.06596	MAML1	2357.09
G2	1.21483	APOL2	414.698
G2	-1.11258	NEK1	735.446
G2	1.40287	MANBA	340.05
G2	-1.29383	RBPJ	7714.44
G2	1.24879	FBXO32	1252.75
G2	1.03631	SNAP23	1629.87
G2	-1.01484	TXNDC12	2126.4
G2	1.14355	BPHL	420.307
G2	1.18346	STK39	1264.39
G2	-1.25066	LOC100294145	1047.41
G2	1.03384	CHURC1	531.891
G2	1.24195	KIAA0232	1806.9
G2	-1.30792	CCR3	2.66885
G2	5.15841	ZNF114	492.376
G2	-1.0921	MAPKAPK2	4757.14
G2	1.02248	FHL2	1832.99
G2	1.40928	CLEC12B	3.26813
G2	1.15911	MPC2	1045.56
G2	-1.04431	CEP128	385.648
G2	1.26962	RIT1	1125.9
G2	1.03321	NR2C1	822.954
G2	1.07397	ITGB5	4295.58
G2	-1.12497	TBPL1	442.682
G2	-1.05767	ADAR	6743.22
G2	-1.1227	ARF6	7936.2
G2	-1.25056	NGFRAP1	3751.22
G2	1.20849	MTMR3	1338.02
G2	-1.08794	SPOPL	924.751
G2	-1.09358	CYB5D2	293.326
G2	3.58857	PDE1A	6.00907
G2	-1.03301	ANKRD32	560.94
G2	3.236	ANKRD20A5P	94.5031
G2	-1.11444	CHRAC1	2000.06
G2	1.04395	FTH1P3	90.7199
G2	-1.0898	RICTOR	2224
G2	-1.82099	KIF21B	6.55813
G2	-1.25529	LINC00592	5.78346
G2	1.32325	MAFK	1003.11
G2	1.00239	GARS	9113.56
G2	-1.11237	CD38	2.13783
G2	2.57873	GPR115	13.2473
G2	-1.03515	KIF5B	14701
G2	1.20036	RDH11	5569.68
G2	-1.309	OSGEPL1-AS1	9.4028
G2	-1.09175	MAP3K15	128.113
G2	1.2339	HSPA13	3582.97
G2	1.02637	DNAJC13	2899.1
G2	-2.59666	KCTD12	1977.61
G2	-1.1462	MCM3	10432.7
G2	1.26588	PYY	1.11854
G2	-1.59429	ZNF608	448.358
G2	-1.15856	PDCD5	1423.4
G2	1.22461	ASS1	55.603
G2	1.67695	TMEM45A	289.901
G2	-1.35869	E2F7	5173.63
G2	-1.05613	IFFO2	1860.6
G2	-1.05284	CCDC51	400.589
G2	1.00327	GZF1	814.4
G2	1.19917	NTN5	2.60654
G2	1.03397	FAM222A	122.359
G2	2.06466	TESPA1	2.33175
G2	1.04486	OTUD3	586.781
G2	-1.15922	SMYD2	1593.23
G2	-1.30592	NPC1	4917.78
G2	-1.04849	GNG12	10194.1
G2	-1.07065	METTL15	389.255
G2	1.0812	DNAJB12	1639.42
G2	-1.06946	MYLK4	51.4034
G2	-1.09065	C9orf156	379.83
G2	-1.02315	TMEM128	399.16
G2	-1.09122	CNBP	6905.7
G2	1.70202	KIAA0513	609.943
G2	1.05771	ZNF169	52.8696
G2	-1.17273	CRBN	818.662
G2	1.12943	GSTZ1	675.365
G2	-1.13577	TADA1	423.73
G2	-1.09017	FAM120C	600.377
G2	-1.53058	TMCO4	377.017
G2	8.20282	CRISPLD2	1635.77
G2	2.29581	TANC1	1628.98
G2	2.50496	DMBT1	992.453
G2	1.03056	CHRM3	1.13552
G2	1.31081	LEPROT	2744.82
G2	1.10768	PCBP4	929.006
G2	1.16253	ALDH2	1495.33
G2	1.02	PCGF1	486.481
G2	1.80462	AMMECR1	1538.62
G2	-1.07298	TRDMT1	437.365
G2	1.84923	KRT8	10451.1
G2	-1.10874	CMTM3	377.598
G2	1.11378	VIPAS39	566.687
G2	-1.0045	ZBTB20	15.9868
G2	1.05879	DCAF11	1558.89
G2	1.71013	EPCAM	498.422
G2	-1.43052	TMCC3	1249.5
G2	1.49232	C6orf99	8.15082
G2	-1.45421	MYC	3750.08
G2	-1.05413	MTCL1	1906.8
G2	1.06129	MAP3K14	863.611
G2	1.40117	UVRAG	1108.22
G2	1.12613	LOC102724246	1.30992
G2	-1.31931	PRR22	49.2196
G2	-1.75927	CORO2B	443.534
G2	-1.51527	SATB1	729.774
G2	1.58868	SLC5A3	5141.2
G2	-1.5142	LOC101927642	109.251
G2	-1.03489	MRPL16	1270.56
G2	-1.29386	MIR1281	1.46946
G2	1.00668	KCNIP2	24.688
G2	-1.11001	PODXL	6516.79
G2	-1.74015	MALL	46.597
G2	-1.05466	PRPF18	713.696
G2	1.12584	IRS2	1101.75
G2	-1.48385	WFS1	2484.96
G2	1.08312	EGLN1	2257.95
G2	2.30106	ZNF385B	65.0508
G2	1.35489	LINC00313	4.71352
G2	1.25629	IRAK2	556.74
G2	1.15808	PTPRJ	6735.06
G2	1.6453	TPD52	1763.9
G2	-1.14627	BRD3	1238.3
G2	-1.0579	MRPL37	2623.05
G2	-1.79122	MEF2C	338.695
G2	-1.01403	USP28	1776.39
G2	-1.08772	ADAM1A	63.6966
G2	-1.00159	MB	27.1061
G2	1.08317	CHN1	357.784
G2	1.32559	CA13	514.742
G2	-1.16776	ETV6	894.715
G2	-1.13999	WAC-AS1	640.062
G2	-1.14786	YWHAH	3859.76
G2	53.1718	PLCXD3	238.164
G2	-1.6192	VCAN	31.3376
G2	-1.10724	SRP14-AS1	5.10169
G2	2.12244	GRIP2	4.42472
G2	1.27606	ANTXR1	3691.68
G2	1.05832	PCBD1	520.531
G2	-1.7999	PRSS22	35.8872
G2	-1.86876	IGFBP7	7663.02
G2	-1.06344	JMJD1C	3767.89
G2	1.26785	STAC3	10.5433
G2	1.71099	FAM84B	2303.68
G2	-1.02313	FBXO8	904.853
G2	1.19102	MYO1B	2641.56
G2	-1.03391	TRAPPC11	1054.8
G2	1.43433	SCARB2	3354.41
G2	1.54098	LOC101928113	1.32942
G2	-1.67982	SLC12A5	4.41284
G2	-1.13817	MARC2	221.82
G2	-1.28079	LMNB1	4348.27
G2	1.08523	YKT6	3453.24
G2	1.90187	HEATR5A	2345.18
G2	-1.05048	NMT2	1788.25
G2	2.74465	MAP3K8	108.133
G2	-1.04517	FAM32A	4111.07
G2	1.69202	ADAM19	3185.07
G2	-1.10295	ITGB7	1.79281
G2	3.20065	FLI1	27.8283
G2	-1.01881	UBE3C	6279.21
G2	-1.84774	LPAR3	1.73458
G2	1.36379	HSD17B4	3093.32
G2	-1.08897	ADC	286.684
G2	-1.19743	LRP6	1904.35
G2	1.04137	GAL3ST2	2.53201
G2	1.02002	SCD5	877.118
G2	1.14149	PJA1	760.105
G2	1.14921	PEX11G	12.4877
G2	1.02793	PRPF4B	5171.62
G2	-1.46242	PAQR8	430.106
G2	-1.28813	C15orf38	737.576
G2	-1.03255	CYP2E1	25.0779
G2	1.2469	HSPB1	1701.45
G2	2.88491	ACOXL	88.9674
G2	1.10011	TFE3	3142.56
G2	-1.05681	PID1	210.802
G2	1.45905	HHIP-AS1	299.817
G2	1.11656	FNIP1	1420.04
G2	-1.49979	SHH	29.9214
G2	-1.48399	CAPN11	63.6832
G2	1.04792	TGM4	4.12251
G2	1.54293	SLC35F3	581.136
G2	-1.01741	ANXA2P2	16647
G2	-1.33208	LOC285626	4.84628
G2	-1.01662	HPS1	855.688
G2	1.23623	NOS1AP	97.4974
G2	1.01596	NLRP12	2.28895
G2	-1.22962	RBBP8	2569.07
G2	24.147	ZNF365	337.64
G2	1.11888	BCL3	294.166
G2	-1.0225	TPI1P3	1.33532
G2	1.39995	GLS	4259.02
G2	-1.58221	FHL1	495.639
G2	1.00044	SLC30A9	2572.02
G2	1.17769	GAPVD1	2957.82
G2	1.25132	IGF1R	1729.11
G2	-1.32212	C8orf44	18.7822
G2	-1.0877	C12orf61	5.1865
G2	1.59214	FUCA1	985.106
G2	1.17181	FTO-IT1	5.84139
G2	1.15682	KCTD13	261.392
G2	1.16316	LINC01273	15.0361
G2	4.3881	GLP2R	7.53464
G2	-1.03387	HSF1	2709.07
G2	1.18521	TTL	3704.27
G2	1.47678	STXBP2	2081.38
G2	-1.16614	LIPT2	23.202
G2	1.06491	RAB6A	4531.71
G2	1.08936	PTPN1	5232.39
G2	-1.50968	SNTB1	474.488
G2	1.11705	YEATS2	2314.15
G2	1.10993	STXBP1	1451.91
G2	-1.63353	GADD45B	806.119
G2	1.72689	RARB	76.0136
G2	1.04617	PRRC2B	7304.57
G2	1.11002	LUZP1	2954.07
G2	1.03704	BACH1-IT2	1.18259
G2	1.44561	MADD	3928.62
G2	1.37914	ATP6V1E1	2691.34
G2	-1.05801	CD97	10860.7
G2	1.06974	PHF1	2794.09
G2	1.81563	HBE1	2.68866
G2	1.42853	LRRC37A11P	1.51722
G2	-1.01334	ZNF207	4439.27
G2	1.01628	ZNF445	899.843
G2	-1.06265	NSMCE2	177.267
G2	1.01371	GBF1	3970.09
G2	1.22351	SERPINI1	143.011
G2	-1.13613	FBXO11	2306.62
G2	1.64033	MACF1	17671.1
G2	1.28716	SDF2L1	269.352
G2	-2.20184	LOXL4	914.256
G2	-1.51341	TCEA3	325.701
G2	1.03075	NADSYN1	675.96
G2	-1.10587	APIP	739.865
G2	1.23349	DENND1A	871.591
G2	-1.12851	TRAF1	594.473
G2	1.05865	CD81	4538.64
G2	-1.04657	DGKZ	460.928
G2	1.13881	RDM1	26.2579
G2	1.43722	NEK8	130.9
G2	1.20074	PCDHGC5	9.66815
G2	1.23712	HIST1H2AH	5.77568
G2	1.00326	HMG20B	2233.96
G2	-1.09532	COL11A2	11.471
G2	2.91082	LTBP3	656.476
G2	-1.19617	MEX3D	676.245
G2	1.09848	OPA1	4084.92
G2	1.27878	MYPN	59.2189
G2	-1.07481	GPR137B	285.808
G2	1.03205	SPCS3	4363.66
G2	-1.04754	IPO11	1122.93
G2	-1.00414	FGGY	33.5229
G2	1.14341	MGAT1	2778.77
G2	-1.1928	CHST15	2655.91
G2	2.25394	CREB3L3	11.9342
G2	1.00509	C6orf62	5260.87
G2	-1.28325	LOC100507642	46.2934
G2	1.05131	LAMTOR5	1632.27
G2	1.05893	PRDX3	7427.91
G2	-1.05415	MED12	1852.25
G2	-1.02949	GGA3	1389.87
G2	-1.09257	ACTB	99092.1
G2	1.72541	ITGA6	20110.5
G2	-1.10216	PPIA	8029.87
G2	-1.3015	LOC101927043	7.41322
G2	1.18914	TBC1D25	1076.96
G2	1.21368	ZMIZ2	2854.12
G2	-1.37491	PLCL2	329.749
G2	-1.06394	SUV39H1	972.006
G2	-1.30444	AJUBA	5918.58
G2	1.01184	FRMD5	1330.55
G2	-1.10976	CHD1L	1203.46
G2	-1.45348	UBL3	935.672
G2	-1.06833	AGAP1	1343.48
G2	7.96238	MAOA	3082.85
G2	5.87054	GRHL2	21.9757
G2	1.48419	LINC00622	17.3676
G2	3.06998	ANK3	572.974
G2	2.06373	ECM1	1304.22
G2	-1.09057	FAM193A	951.657
G2	-1.24271	CALD1	3001.95
G2	-1.08978	MAT2B	2983.07
G2	-1.05899	LUC7L3	2984.22
G2	-1.32249	TDP1	1730.81
G2	-1.68775	ZEB1	2740.43
G2	1.71786	MARK4	758.695
G2	1.25194	PCYT1A	1201.98
G2	1.01074	PROSER2-AS1	2.77434
G2	-1.28	SH3RF3	421.214
G2	-1.03226	ITPRIPL2	1846.63
G2	1.29652	CMTM7	1854.63
G2	-1.02485	DYNC2H1	886.868
G2	3.03419	GLRX	1890.26
G2	1.22803	GABRR2	44.6484
G2	1.06415	NFRKB	1662.8
G2	1.12051	LOC100272217	22.2023
G2	-1.09664	RFT1	575.788
G2	-1.01603	DNAJC7	2941.32
G2	1.05482	HECTD1	6017.55
G2	2.21139	FAM13A	1226.06
G2	1.05918	GTF2A2	1184.28
G2	1.74059	COL9A3	13.1467
G2	-1.12913	SNX21	820.169
G2	2.49605	GPR155	214.58
G2	1.25593	UBASH3B	9097.16
G2	1.12719	TMEM254	393.642
G2	-1.58934	PPM1F	2760.16
G2	-1.26047	SEMA3F	55.9251
G2	1.57984	PAM	5423.95
G2	1.8571	ARHGAP31	1351.84
G2	-1.47333	CTSC	5408.24
G2	1.63307	INTS6-AS1	8.56029
G2	-1.37373	KCNC4	95.443
G2	-1.09266	COMMD9	729.899
G2	2.4903	STX11	56.1811
G2	-1.15518	HIRA	1332.16
G2	-1.18344	ADAMTS14	45.6131
G2	1.70105	SPNS3	3.02415
G2	-1.01642	ERGIC1	3160.14
G2	1.01871	MTMR1	1666.65
G2	-1.23473	DLEU1	546.101
G2	1.83468	MPP4	232.745
G2	1.30551	RNU6ATAC	4.78123
G2	-1.16749	EPSTI1	40.8342
G2	-1.04069	WDR20	978.6
G2	1.19289	CYP1B1	2325.78
G2	-1.09136	MSH2	2838.95
G2	-1.15259	KHDRBS3	1396.45
G2	1.06634	GCNT2	3620.71
G2	1.54568	KIF21A	733.514
G2	-2.09661	LOC730101	660.639
G2	3.86811	PTK2B	243.627
G2	1.0478	ATG13	2055.61
G2	-1.37881	ATG16L2	408.324
G2	-1.22673	CRNDE	182.849
G2	1.03607	CASP8	585.866
G2	-1.05541	RPL5	12255.9
G2	1.08002	TMEM133	144.754
G2	1.06327	MXRA7	2210.67
G2	1.08323	VAMP5	8.61885
G2	-1.00959	PQBP1	1916.84
G2	1.60194	LOC643923	2.20215
G2	-1.14039	TRA2B	5799.36
G2	1.23536	ARTN	273.988
G2	-1.16596	CCDC90B	1392.38
G2	-1.08462	MARCH8	1056.39
G2	-1.12626	TSC22D1	5737.31
G2	-1.03232	YTHDF2	3121.03
G2	-1.31735	IL1R1	166.8
G2	1.23038	BCOR	667.503
G2	-1.25021	MYEOV	5049.31
G2	1.49482	PNPLA1	2.17202
G2	-1.33804	TRAF3IP2-AS1	110.632
G2	-1.02069	TRNAU1AP	558.352
G2	1.02196	GBAP1	333.123
G2	4.25705	PLXDC1	21.6711
G2	1.06609	SENP5	1691.45
G2	-1.16338	CCDC112	296.906
G2	-1.0389	DPF2	1426.19
G2	-1.11016	CCNE2	1109.34
G2	-1.25684	GNAI1	427.328
G2	1.00811	ZNF684	114.886
G2	-1.11218	SPHK2	460.473
G2	-1.02207	NEMF	2502.11
G2	1.02308	CLDN23	98.4501
G2	1.04194	YIPF5	2080.89
G2	1.51704	C3orf58	422.95
G2	-1.15196	RFXANK	831.812
G2	-1.04098	NAA35	1281.98
G2	1.06496	NUP35	530.978
G2	12.5391	PSG3	19.4481
G2	-1.07626	PDK2	788.241
G2	1.24882	HEG1	5918.32
G2	1.03079	GAN	169.84
G2	-1.36854	MBNL1-AS1	62.2803
G2	1.09571	HERC4	3902.18
G2	2.84123	FAM9B	6.83838
G2	-1.1298	SUPT3H	559.402
G2	1.02641	AK1	1097.33
G2	1.04317	GUSB	1697.17
G2	1.10966	SLC6A9	1294.23
G2	1.2182	PISD	706.449
G2	1.00198	FAM217B	1138.7
G2	-1.18968	FAM229B	72.9362
G2	1.63489	C11orf63	365.61
G2	1.35598	SNX30	1748.86
G2	1.12862	MTERFD3	213.593
G2	-1.19837	EHD1	4733.3
G2	-1.73339	FAM26F	13.62
G2	-1.42198	NR3C1	3709.52
G2	1.10375	VRK2	703.76
G2	-1.13491	FBXW8	990.9
G2	-1.05672	SMARCA4	6228.81
G2	-1.00539	ANKRD6	130.953
G2	-1.00432	SLC25A51	404.728
G2	1.17627	LRRC42	1613.05
G2	1.28145	LOC101241902	1.60721
G2	1.9752	FLNB	47095.2
G2	1.26223	SLC16A5	241.364
G2	-1.15172	ANP32E	6653.48
G2	1.18879	ALDH8A1	5.13326
G2	2.14152	CD44	31604.6
G2	1.05976	MYO6	4209.43
G2	-1.21096	KLHL25	164.687
G2	1.05249	STARD13	1011.95
G2	-1.10308	FAM13B	2553.34
G2	-1.04328	ZNF491	77.4175
G2	1.27934	SPATA31D5P	1.92184
G2	-1.06973	ZSCAN12	529.909
G2	-1.53067	SELL	23.6267
G2	1.09787	SNX18	624.565
G2	-1.10629	CSTF1	1825.06
G2	-1.11253	U2AF2	6678.89
G2	1.59164	FBLN5	9.11717
G2	-1.19557	FMR1-AS1	1.97169
G2	-1.08556	RNF214	1106.81
G2	1.10289	PLCE1-AS1	2.29584
G2	-1.4834	C11orf44	7.43617
G2	1.12002	SCAMP4	2078.58
G2	-1.43604	CHST11	4394.24
G2	-1.0528	ASNSD1	1625.74
G2	1.0653	NAA30	1177.08
G2	1.14045	MICB	2416.55
G2	1.05067	IER5	2469.29
G2	1.08764	LMBRD2	537.52
G2	-1.04722	BCL2L1	14967.3
G2	1.95299	ADAM12	38.2265
G2	1.10374	SOGA1	2322.14
G2	-1.38237	FZD2	1659.81
G2	1.48553	LOC728392	59.7501
G2	1.10876	ADAL	351.06
G2	-1.18596	EXOSC8	1249.54
G2	-4.0385	CALCR	10.0403
G2	1.01492	STBD1	20.2275
G2	-1.17544	DCLRE1A	961.327
G2	1.42717	SEPT3	68.0071
G2	-1.20339	VAV2	1184.83
G2	-1.76017	SPRY1	1092.55
G2	-1.07449	ASH2L	1397.85
G2	-1.12623	RBM8A	2482.73
G2	1.47472	LIF	2462.46
G2	1.22159	ANKS1A	1764.68
G2	-1.03186	CHCHD7	321.803
G2	1.35415	CCDC71L	522.186
G2	1.52501	ATP13A3	8057.98
G2	-1.34673	MOB3A	1951.34
G2	-1.14006	FYN	1310.48
G2	-1.05831	KIAA0825	13.9031
G2	1.13666	LAPTM4B	3075.73
G2	1.08015	RPAIN	1086.13
G2	1.02714	CLDN7	1220.12
G2	2.72701	EREG	422.173
G2	1.11654	CYB5R2	153.071
G2	-1.22052	HHAT	174.18
G2	-1.55137	MASP1	1.1893
G2	-1.05467	SLC7A6OS	506.76
G2	1.20166	TBC1D7	430.996
G2	1.00002	GAB2	778.899
G2	-1.00172	RCOR1	3166.91
G2	-1.61962	ROBO3	544.712
G2	-2.34872	NGF	103.087
G2	-1.26374	RAPGEF4	22.5143
G2	1.13588	C11orf49	673.181
G2	-1.10565	SYNCRIP	6001.59
G2	-1.03916	BIN3	396.335
G2	1.00333	USPL1	412.793
G2	-1.33422	DNM3	99.8177
G2	-1.06529	RHOA	16968.3
G2	2.05145	CTH	995.708
G2	1.20827	SUDS3	1722.26
G2	1.63306	DAB2IP	2275.81
G2	-1.31977	ACSS1	163.307
G2	-1.09407	KIF2A	2502.11
G2	1.21542	CD200	3.6766
G2	1.56504	CHD5	14.0676
G2	1.08689	LRRC37A3	24.8683
G2	2.98279	CST7	186.055
G2	-1.35755	PPAPDC1A	523.75
G2	1.20207	LOC100130992	5.10317
G2	-1.05415	GOSR1	1420.03
G2	-1.16702	CORO1C	14719.2
G2	-1.0747	PSEN2	667.041
G2	1.43321	SLC35F6	1246.88
G2	-1.00709	WDR48	1579.2
G2	3.75731	KIAA1549L	10.0227
G2	-1.04668	SCARNA8	1.07188
G2	-1.1561	CPSF6	2422.88
G2	1.00516	CDC14A	338.92
G2	1.16927	ATP6V1F	1197.52
G2	2.34655	GRAMD3	2194.21
G2	-2.50838	DOPEY2	1126.67
G2	1.35743	CBX7	399.564
G2	-1.06857	ALKBH8	713.526
G2	1.05294	PCDHB2	104.105
G2	1.2418	PNKD	836.54
G2	1.2609	OS9	3362.91
G2	1.13426	GNG10	6.08372
G2	1.0213	MAP3K6	517.28
G2	-1.97419	PPFIA2	61.4079
G2	1.10043	CREB5	457.431
G2	-1.06546	ROPN1L	9.01575
G2	1.19115	LINC00511	15.1867
G2	1.06595	CREB1	1938
G2	1.52571	LINC00327	6.86946
G2	1.02308	FLJ10038	196.271
[truncated: 4,502 more rows]

## Sheet: G3
group	foldchange	gene	basemean
G3	-2.64195	SYT9	5.25578
G3	-1.10483	SLC35E4	130.144
G3	-3.42438	LOX	820.346
G3	-1.11053	ECH1	1534.62
G3	-1.0872	LACTB2	498.399
G3	-1.0247	BDH1	894.035
G3	1.05969	ARID4B	1608.66
G3	-1.09015	SLC25A19	326.883
G3	-1.01662	HPS1	855.688
G3	-1.12302	EIF5B	7718.97
G3	1.40912	CSRNP1	485.079
G3	1.2177	ANKRD46	532.77
G3	-1.09684	DMC1	1.45762
G3	-1.08465	POGZ	2580.33
G3	-1.58221	FHL1	495.639
G3	-1.12755	SEPT7	6629.51
G3	1.63618	B4GALT4	347.692
G3	-1.02528	FAM63B	438.649
G3	1.37034	ZC3H6	53.4853
G3	1.00044	SLC30A9	2572.02
G3	1.25132	IGF1R	1729.11
G3	-1.07508	CWC22	855.412
G3	1.05431	TTC37	2926.2
G3	1.00458	ANP32D	2.90546
G3	-1.04947	GAS2L3	960.501
G3	-1.0877	C12orf61	5.1865
G3	1.33568	WWP1	1682.55
G3	1.23478	PDIA3	4685.83
G3	-1.33567	SH3BGRL2	167.655
G3	1.55831	PIGK	2453.95
G3	1.73865	TTLL7	643.93
G3	-1.56339	SERTAD4	411.841
G3	4.69783	VGLL3	927.201
G3	1.14812	PIAS1	725.377
G3	9.55524	NEUROG2	42.7985
G3	1.32954	PTPRK	3047.28
G3	1.1741	SPAG1	1391.19
G3	1.01207	CLTC	24713.3
G3	-1.00477	SLC25A32	1991.54
G3	4.7176	TRIL	148.418
G3	-2.95003	ZNF521	728.468
G3	-1.63605	SLC26A7	33.6963
G3	-2.21965	B4GALNT3	9.89328
G3	1.04581	ENTPD3-AS1	27.302
G3	-1.01126	MAPK14	6495.49
G3	-1.07951	OTUD6B-AS1	710.156
G3	1.05907	RWDD3	125.199
G3	1.11705	YEATS2	2314.15
G3	1.65078	LRIG3	360.136
G3	-1.00369	LCLAT1	1174.02
G3	1.72689	RARB	76.0136
G3	1.11002	LUZP1	2954.07
G3	-1.09839	CYP4V2	694.083
G3	-1.1063	KCNAB1	1.17872
G3	-7.27804	SYT2	32.51
G3	1.52961	CCSER2	3009.2
G3	-1.37576	FBF1	186.766
G3	1.15877	ALS2	992.331
G3	-1.05	PDZD8	2279.23
G3	-1.03303	CNOT2	1438.26
G3	1.81563	HBE1	2.68866
G3	1.04622	CHKA	1743.33
G3	-1.03002	GNA13	4021.25
G3	-1.15137	CCAR1	4364.53
G3	1.01628	ZNF445	899.843
G3	-1.18498	SAFB	3147.43
G3	-1.69017	CCDC102B	22.5429
G3	1.01029	CHORDC1	1655.02
G3	1.15462	ARHGEF28	4818.29
G3	-1.00339	ANXA2P1	563.824
G3	1.04393	PPP2R2A	2402.48
G3	-1.06597	RNF169	1324.79
G3	-1.10587	APIP	739.865
G3	1.23349	DENND1A	871.591
G3	1.03714	RUNDC3B	45.8911
G3	5.00082	PAPPA	2742.11
G3	1.13881	RDM1	26.2579
G3	1.05983	MRPS28	466.507
G3	3.74454	SKAP1	26.9429
G3	-1.14238	KAT6A	2429.46
G3	1.19259	SLC9A7P1	22.0259
G3	-1.65833	DOCK10	380.042
G3	-1.09532	COL11A2	11.471
G3	-1.06265	SOX2-OT	2.5485
G3	-1.15136	P2RY1	5.99435
G3	1.2028	ATF6	3591.89
G3	-1.10584	CDK6	2936.99
G3	-1.04754	IPO11	1122.93
G3	-1.00829	IGF2BP2	2481.48
G3	1.14341	MGAT1	2778.77
G3	-1.12084	LRRC8D	1168.67
G3	-1.80289	PAIP2B	129.287
G3	-1.17034	WDR43	2706.17
G3	1.23964	LOC100131564	104.275
G3	1.71589	TSTD1	87.705
G3	1.05131	LAMTOR5	1632.27
G3	-1.43751	HNMT	479.582
G3	-1.01042	PRDM15	423.52
G3	2.31494	SYBU	135.219
G3	1.25262	SLC39A10	1811.97
G3	-1.71038	RGMB	3694.56
G3	-1.06341	ROPN1B	1.19666
G3	-1.04603	PMP22	2012.51
G3	-1.02239	ATG4C	639.487
G3	1.43979	PPIC	701.594
G3	-1.88553	TLE4	63.2559
G3	-1.37491	PLCL2	329.749
G3	1.01184	FRMD5	1330.55
G3	-1.33374	ZCWPW2	23.2974
G3	1.05989	GOLGA5	1495.9
G3	-1.53221	PTPRQ	3.59365
G3	-1.14677	FLJ46906	29.1762
G3	-1.02273	NIN	3637.92
G3	-1.02466	AUH	206.445
G3	-1.34931	TMPRSS7	1.95623
G3	-1.23474	LOC401127	13.8217
G3	1.15136	SH3BP2	1193.64
G3	-1.12208	METTL22	140.299
G3	-1.28176	SNORD98	1.87092
G3	1.25002	TSGA10	110.213
G3	-1.22245	MNX1-AS1	24.3623
G3	1.75555	MSI2	500.742
G3	-1.01425	TAF2	1879.39
G3	-1.01043	REV1	1068.25
G3	-1.09627	CEP152	618.768
G3	1.7781	TNFSF10	409.365
G3	-1.14822	RRM1	6662.99
G3	-1.24271	CALD1	3001.95
G3	1.00345	ZBTB34	632.132
G3	-3.50768	ARHGAP24	258.596
G3	-1.015	KDM5B	2666.71
G3	-1.14689	HSPBAP1	196.621
G3	-1.06422	DGKH	166.046
G3	1.04087	DNAJC21	1401.01
G3	-1.08283	ZC3HC1	489.024
G3	1.36128	ANG	36.7138
G3	1.40266	CADM1	12.8794
G3	1.96247	SLCO1A2	2.61599
G3	1.27745	MAP2K6	67.5719
G3	-1.11783	CPVL	953.956
G3	-1.02506	DPP8	830.382
G3	-1.86096	TRPC6	2.97179
G3	1.01309	USO1	3623.03
G3	-1.68775	ZEB1	2740.43
G3	1.00408	BTAF1	2248.37
G3	1.71786	MARK4	758.695
G3	-1.02234	MMP16	156.729
G3	1.10165	SLC2A8	219.481
G3	-1.28	SH3RF3	421.214
G3	-1.13208	FANCM	728.584
G3	-1.15864	ARL4A	1042.53
G3	-1.02485	DYNC2H1	886.868
G3	-1.14538	METTL9	2217.08
G3	1.15985	KIF1B	2090.69
G3	-1.34557	BNIPL	15.4936
G3	1.8751	ATP2A3	8.66699
G3	1.02629	ADNP2	1280.67
G3	-1.38488	SPEF2	17.1459
G3	-1.12366	SF3A1	3712.18
G3	-1.92883	LINC01139	41.1422
G3	1.02827	ITPKB	285.554
G3	1.21456	LMAN1	5924.5
G3	2.65091	ATP8B4	4.16253
G3	2.63193	CMYA5	44.2435
G3	-1.86079	SOCS2	860.331
G3	1.19648	MIR181A1HG	3.33089
G3	1.10148	HINT3	716.387
G3	2.21139	FAM13A	1226.06
G3	-1.8419	GLIPR1	2288.77
G3	-1.08995	KIAA1429	2793.55
G3	3.2776	CLCN5	760.299
G3	-1.2126	ZNF330	1195.21
G3	1.12307	GPATCH1	546.281
G3	-1.23159	CSNK1A1P1	30.4806
G3	1.26223	BASP1	3390.76
G3	-1.15806	KLHL23	5.87795
G3	-1.16291	ABI1	2151.73
G3	1.52762	PIGX	805.086
G3	1.44521	PLEKHA2	1391.55
G3	-1.10106	CNIH4	1760.74
G3	-1.07639	ACAP2	1662.62
G3	1.1061	TMED10	7022.07
G3	1.23923	ZMAT3	1025.19
G3	-1.10782	FAM178A	2676.93
G3	1.08165	FBXW7	584.506
G3	-1.31043	FHIT	133.922
G3	1.14989	MTMR2	3158.73
G3	-1.08609	KIF9	101.083
G3	1.52018	TDO2	11.1725
G3	1.21378	NPEPL1	4.12608
G3	1.57984	PAM	5423.95
G3	1.21303	SOS2	2375.03
G3	-1.46616	LOC101928794	15.0994
G3	1.16237	LYN	865.865
G3	1.199	RAI14	6080.42
G3	1.96815	PLB1	139.149
G3	2.91648	EPHA10	28.9532
G3	1.72996	PRSS16	63.8049
G3	-1.14696	MEI1	11.401
G3	-1.1515	DLG1	6076.85
G3	-1.04119	UBE2L3	2338.74
G3	-1.68691	LBR	4746.71
G3	-1.15518	HIRA	1332.16
G3	-2.49938	MIR138-1	8.45488
G3	1.66223	ENPP2	3.61471
G3	-1.18173	ACSL4	8215.33
G3	-1.06036	KLHL8	1003.04
G3	1.50261	MAML3	446.499
G3	-1.52132	C3orf67	67.8874
G3	-1.02484	HDAC2	4620.83
G3	1.04203	SYT1	212.903
G3	3.5223	SMKR1	28.6499
G3	-1.23473	DLEU1	546.101
G3	1.13068	NT5C3A	1151.95
G3	-1.08312	INTS2	1171.71
G3	1.13111	LINC00263	20.6336
G3	1.24871	TRPM3	7.62688
G3	-1.07831	PNISR	1379.8
G3	-1.15648	POLE4	910.152
G3	-1.07467	ARHGAP25	23.3866
G3	1.72518	TUSC3	1454.19
G3	-1.29713	SHANK3	195.022
G3	-1.16613	RBMS1	1414.1
G3	-1.04285	MKL2	741.405
G3	-1.14881	SNX16	656.979
G3	-1.09136	MSH2	2838.95
G3	-1.15241	TSHZ1	321.116
G3	2.23599	RECK	574.585
G3	-2.09661	LOC730101	660.639
G3	1.54568	KIF21A	733.514
G3	1.06634	GCNT2	3620.71
G3	1.36636	CASC11	2.14971
G3	3.86811	PTK2B	243.627
G3	-1.30529	MBOAT1	204.836
G3	-1.37881	ATG16L2	408.324
G3	6.25214	MAP1LC3C	35.4261
G3	1.21003	PIP5K1P1	45.9566
G3	-1.22673	CRNDE	182.849
G3	-1.03326	ENTPD6	1920.55
G3	1.88656	KALRN	22.636
G3	1.40373	NCOA1	1225.69
G3	-1.04669	RPS13	5643.68
G3	1.27235	ZNF674	119.924
G3	-1.22321	MEF2A	1621.49
G3	-1.05541	RPL5	12255.9
G3	1.02449	SASS6	907.383
G3	1.36641	NMNAT2	1198.38
G3	1.14423	KIAA1958	452.567
G3	1.21314	LINC00641	181.425
G3	1.08002	TMEM133	144.754
G3	1.2794	ZDHHC2	1567.23
G3	-1.11433	CDKN3	1804.96
G3	-1.04234	CNOT4	619.15
G3	1.41814	ANO6	2874.85
G3	-1.28898	UACA	3187.21
G3	1.32261	GDNF	2.18337
G3	-1.46253	C11orf70	39.1284
G3	-1.16596	CCDC90B	1392.38
G3	-1.08462	MARCH8	1056.39
G3	1.26943	CYTH3	3576.47
G3	-1.06445	PAK1	781.229
G3	-1.12626	TSC22D1	5737.31
G3	1.51574	OMG	2.9583
G3	-1.1801	LOC100287036	64.1147
G3	-1.03574	TIMM17A	3159.37
G3	-1.14765	SPOCK3	82.0235
G3	1.40319	CPA5	2.6551
G3	-1.03108	IL12A-AS1	1.58802
G3	-1.14074	CGREF1	2.08568
G3	1.07017	MRPL47	1601.76
G3	-1.14258	TEFM	426.225
G3	-1.52196	DUSP10	331.872
G3	-1.12418	C9orf40	1314.53
G3	-1.33804	TRAF3IP2-AS1	110.632
G3	-1.21436	LPIN1	4284.19
G3	-1.06239	ADO	1351.47
G3	-1.01008	ST13P4	124.378
G3	-1.14672	MYOF	26915.7
G3	-1.20618	SPATA18	1.75598
G3	1.138	UBE3D	163.692
G3	-1.16487	NIM1K	21.6644
G3	-1.05178	ATF7IP	2464.89
G3	-1.15168	FILIP1L	1295.44
G3	1.45291	ARRDC4	155.186
G3	1.03379	EPHB3	15.2332
G3	1.11434	RYR2	13.529
G3	-1.37782	SNORA76C	28.6853
G3	-1.13145	TES	2103.43
G3	-1.25684	GNAI1	427.328
G3	-1.09582	PRPSAP1	1190.6
G3	-1.0579	PARP4	5410.24
G3	-1.33587	ZPLD1	16.053
G3	1.51027	SNORD71	1.58584
G3	-1.02207	NEMF	2502.11
G3	1.02308	CLDN23	98.4501
G3	-1.01659	EXOC6	467.055
G3	1.01451	RBM4	670.557
G3	1.02771	KBTBD2	2382.05
G3	-1.13387	HNRNPLL	1357.15
G3	-1.62126	SYNJ2	4337.81
G3	-1.04098	NAA35	1281.98
G3	-1.38782	RAD51B	160.714
G3	1.22563	EHD4	2267.78
G3	1.25872	PGRMC2	3576.54
G3	-1.05789	PLEKHF2	732.616
G3	-1.09959	PAK4	1641.3
G3	1.05361	PCOLCE2	127.674
G3	1.15405	TLK1	1669.52
G3	1.71048	ATP13A4	1.65729
G3	1.10966	SLC6A9	1294.23
G3	1.18083	SERPINB1	2772.14
G3	-1.30751	PLAC1	37.7657
G3	1.07463	RNF6	1683.25
G3	-1.40996	KCNH3	2.23555
G3	1.35153	LRP1B	21.0045
G3	1.51048	KLHL24	1129.12
G3	-1.62154	FOXN3	2231.3
G3	1.14398	ZNF490	186.402
G3	-1.42486	COL1A2	47.8108
G3	-1.26547	CENPP	278.837
G3	-1.2031	IL12RB2	2.29793
G3	1.6612	EPHA5	155.6
G3	-1.2618	CENPU	2922.24
G3	-1.12075	PTGFR	27.6805
G3	1.19107	TDRD7	941.585
G3	1.03962	DCUN1D1	1063.47
G3	-1.11216	ZNF654	673.611
G3	1.42114	LOC441461	1.44576
G3	1.12724	HCCS	1243.69
G3	-1.43044	LOC729987	36.6106
G3	1.65132	FGF14	9.98079
G3	1.83235	DAB2	1515.45
G3	-1.03366	LSM12	241.959
G3	1.07287	ARFGAP3	1403.3
G3	-1.73339	FAM26F	13.62
G3	-1.09791	SETD7	4753.62
G3	-1.02173	ZNHIT3	775.282
G3	-1.10204	LOC728175	2.51857
G3	1.10375	VRK2	703.76
G3	1.6206	ALCAM	13857.5
G3	1.4404	FAM135A	859.507
G3	1.1061	AFF2	1.05657
G3	-1.49342	RGS22	3.5364
G3	-1.00432	SLC25A51	404.728
G3	1.16021	PCDHGA9	14.0902
G3	1.56539	MIR6720	1.68712
G3	1.16819	DIP2C	941.079
G3	1.28145	LOC101241902	1.60721
G3	-1.06553	LANCL1	1229.5
G3	-1.03013	C6orf1	1092.1
G3	1.0977	CACUL1	2805.32
G3	1.74007	FRK	30.6021
G3	2.0663	SCG5	63.8368
G3	-1.04439	MT1G	1.61095
G3	-1.10163	PTRH2	879.189
G3	1.05249	STARD13	1011.95
G3	-1.05906	FH	3095.46
G3	-1.14516	ZNF670	176.424
G3	1.04435	PPM1D	626.178
G3	3.19893	C4orf19	656.118
G3	1.07024	LOC101927229	31.2961
G3	1.05384	UBE4B	1762.78
G3	1.01634	METTL4	845.497
G3	-1.11939	CORO6	16.952
G3	1.64436	GPR37	56.7357
G3	-1.26725	KLF7	270.136
G3	1.59164	FBLN5	9.11717
G3	-1.87886	FST	2024.12
G3	-1.08968	PGBD1	990.833
G3	4.80572	A1CF	7.76854
G3	-1.07041	LOC100507217	754.068
G3	1.0125	ANKRD17	5932
G3	-1.2866	ZNF438	399.264
G3	1.11764	C16orf72	1417.75
G3	1.1058	GUSBP5	4.12145
G3	-2.00802	CERS6-AS1	6.13057
G3	-1.04576	EIF3H	6064.59
G3	-1.20341	LOC389895	1.33392
G3	4.91921	ENOX1	416.019
G3	-1.12415	NOC3L	1572.41
G3	-1.08235	MED1	4905.17
G3	1.14776	RAPGEF2	1898.35
G3	-1.0528	ASNSD1	1625.74
G3	1.0176	POLI	308.509
G3	1.14713	MKL1	685.476
G3	-1.11302	ITGB3BP	504.875
G3	-1.6435	IGFBP3	1636.39
G3	1.05067	IER5	2469.29
G3	7.37278	MAL2	300.542
G3	20.0688	SEL1L3	366.398
G3	1.27004	CNNM2	305.203
G3	-1.09141	ZNF326	938.013
G3	1.05514	CCNO	197.657
G3	-1.02326	ZMYM4	2893.99
G3	-1.0629	CCDC147	50.0041
G3	-1.14724	DCBLD1	300.04
G3	2.80271	SCARA5	3.17208
G3	1.07455	DBNL	2046.13
G3	2.11599	TIMP4	136.051
G3	1.10876	ADAL	351.06
G3	1.25459	MAPK10	12.7802
G3	1.01492	STBD1	20.2275
G3	-1.00297	ZNRF2	258.882
G3	-1.23852	NUF2	2634.62
G3	1.14308	EPDR1	1352.77
G3	-1.07298	NSA2	1929.6
G3	1.29782	DUSP6	10880.1
G3	-1.11776	MRPL48	859.935
G3	3.76343	ZNF385D	7.26517
G3	-1.1984	HOMER2	214.724
G3	-1.76017	SPRY1	1092.55
G3	1.17859	COX10-AS1	106.075
G3	-1.11574	EIF3E	9105.7
G3	1.16838	APLN	296.809
G3	-1.04899	HEIH	353.409
G3	1.18678	VIP	2.12598
G3	-1.24564	SUGT1P3	4.37609
G3	-1.35901	CLCA2	3.9883
G3	-1.13131	CSNK1A1L	58.2014
G3	1.89472	C16orf87	198.968
G3	1.34207	LOC102724827	12.1499
G3	-2.68353	BMPR1B	65.7709
G3	-2.77438	RPS6KA2	261.142
G3	-1.20686	LINC01134	23.68
G3	1.06212	USP16	1638.4
G3	-1.10153	REPS1	959.243
G3	1.03291	PLCH1	148.202
G3	1.28048	ZNF468	735.145
G3	1.09741	RIC3	4.18999
G3	1.06654	PSMA2	4584.92
G3	-1.6128	CCDC102A	130.644
G3	1.16703	CTSK	85.0833
G3	1.08015	RPAIN	1086.13
G3	1.37447	FGF12	4.17979
G3	-2.2809	GPR63	69.4515
G3	1.32	AIF1L	82.8003
G3	-2.27915	SCIN	5.93569
G3	1.08019	PLAC8L1	2.9508
G3	4.31882	PRR9	5.22385
G3	-1.27434	FAH	475.31
G3	2.02316	PCDH9	96.9353
G3	2.45753	NTRK2	12.734
G3	1.04198	RAP1A	1686.35
G3	1.07275	SLC16A7	1231.03
G3	-1.43815	LOC339975	1.69305
G3	1.0046	CMTR1	3464
G3	2.81742	CD80	2.50744
G3	-1.24342	C1orf112	1137.95
G3	1.00002	GAB2	778.899
G3	-1.61962	ROBO3	544.712
G3	-1.00606	NSUN7	107.52
G3	-1.06163	TJP1	3219.47
G3	1.09929	LINC00535	2.29085
G3	-1.00278	KBTBD3	194.068
G3	-1.04759	MURC	100.277
G3	1.24985	TAS2R10	2.97719
G3	2.10905	ICOSLG	35.4639
G3	1.34891	CTBS	923.757
G3	-1.51974	C3orf80	5.90936
G3	-1.00357	ZNF33A	1057.23
G3	1.13588	C11orf49	673.181
G3	-1.26374	RAPGEF4	22.5143
G3	-2.14635	EDN1	456.769
G3	-1.11328	PSMF1	2711.07
G3	-1.05218	LINC00938	146.972
G3	1.07467	UBE2F	349.765
G3	-1.33422	DNM3	99.8177
G3	3.7279	KIAA0319	33.0097
G3	-1.28277	KAT6B	960.346
G3	1.12838	BTG1	2929.44
G3	-1.22944	PCDHB18	6.07356
G3	-1.23461	TIPIN	485.371
G3	-1.20184	LOC100130331	122.584
G3	4.35201	DCLK1	357.434
G3	1.13537	KIAA1191	4264.64
G3	1.03499	EDEM3	2506.48
G3	1.02112	LRRC17	2.56317
G3	-1.41026	GSX2	6.33262
G3	-1.01099	CUX1	2396.33
G3	-1.54219	SHISA2	1918.54
G3	-1.24029	NT5DC3	1339.77
G3	1.3628	TRPS1	766.742
G3	-1.15624	ATP2B1	6356.24
G3	1.35392	RELL1	556.218
G3	-1.38708	RGS6	1.73084
G3	-1.84305	EIF4E3	44.4528
G3	1.17038	EIF2S3	2822.03
G3	-1.10602	CYCS	5002.35
G3	1.54399	RNF122	39.2371
G3	1.22404	SIRT5	361.313
G3	-1.10417	ABCE1	6112.97
G3	-1.09407	KIF2A	2502.11
G3	1.21542	CD200	3.6766
G3	-1.05658	ZNF549	308.15
G3	-1.01955	RASGRP3	77.5044
G3	1.08689	LRRC37A3	24.8683
G3	1.15413	ZNRF3	334.694
G3	1.05844	TSPAN8	110.566
G3	-1.35755	PPAPDC1A	523.75
G3	-1.80911	ADAM23	22.8275
G3	1.41924	EGFL7	230.974
G3	-2.26563	CCBE1	1102.68
G3	1.01115	LPP	2965.81
G3	-1.07459	VPS54	1151
G3	1.10525	TCTN3	1135
G3	1.16607	SLC10A4	1.01338
G3	-1.48329	HAPLN3	53.7332
G3	3.75731	KIAA1549L	10.0227
G3	1.32609	ADORA2A	1.22742
G3	-1.01068	ZNF202	665.87
G3	-1.1561	CPSF6	2422.88
G3	2.34655	GRAMD3	2194.21
G3	2.94456	PPP2R2B	2.7876
G3	1.43968	TET2	1222.46
G3	1.15356	CXXC4	84.3107
G3	-1.30313	LOC101927275	5.07997
G3	-1.03789	WBP2NL	2.41276
G3	-1.12634	PLAUR	2680
G3	-1.97419	PPFIA2	61.4079
G3	1.31178	DOPEY1	449.819
G3	-1.24816	LOC729930	2.90582
G3	-1.31418	CCDC169	12.0172
G3	-1.0026	DNAJC2	586.968
G3	-1.26812	LOC102467073	4.2878
G3	1.10043	CREB5	457.431
G3	3.04325	MGP	8.87593
G3	1.06595	CREB1	1938
G3	-1.77798	STOM	447.485
G3	-1.19082	APH1B	357.695
G3	1.06137	YY2	82.5566
G3	-1.15945	UBE2D1	794.391
G3	1.47975	FBXO33	959.081
G3	1.09968	SNX13	1261.25
G3	1.01753	GPATCH8	3346.62
G3	-1.07194	TARS	14695.1
G3	-1.00623	KCNQ1OT1	64.9691
G3	3.73903	SLC40A1	339.966
G3	-1.09478	TAF7L	4.77647
G3	1.09326	MSRA	667.055
G3	1.08459	FAM177A1	681.061
G3	-1.00174	HDDC2	559.952
G3	-1.26634	FLJ45513	5.23835
G3	1.00034	RNF219	680.647
G3	1.41956	TNFSF15	1154.31
G3	1.3239	PAQR5	865.792
G3	-1.10713	XPO1	10960.6
G3	1.30861	MRS2P2	8.41637
G3	-1.14931	LOC100506422	38.5937
G3	-1.00737	C8orf59	718.485
G3	-1.30907	LOC100506023	19.2134
G3	-1.10109	URI1	1981.23
G3	1.55487	DRAM2	716.398
G3	-3.20997	NEGR1	652.083
G3	-1.03168	IKBKAP	2672.16
G3	1.44742	TBC1D4	3453.99
G3	-1.33536	TPP2	1829.19
G3	9.91573	SCG2	1756.22
G3	-1.18992	CCDC68	454.857
G3	1.28473	GFPT1	4427.36
G3	-1.02904	KCTD16	1.99401
G3	1.02626	RABGAP1	2117.96
G3	1.29077	MAPK6	2485
G3	1.31662	ADCY9	1208.25
G3	1.26464	KIF13A	2915.6
G3	-1.22212	RAB29	1544.56
G3	-1.07611	LOC730102	383.551
G3	2.81031	TLR4	3564.63
G3	1.10813	PJA2	5292.21
G3	4.08528	FHDC1	90.9937
G3	1.0001	TSG101	2126.07
G3	1.04838	ZNF567	301.228
G3	-1.05292	CEP83-AS1	22.0516
G3	-1.23289	TMEM117	67.9568
G3	-1.01214	ALDH18A1	3015.62
G3	-1.3315	VOPP1	1027.93
G3	1.81875	BEST3	56.9307
G3	1.09804	MAGI2-AS3	262.566
G3	-2.01589	HOMEZ	6.10533
G3	-1.10277	TPRKB	749.365
G3	1.01523	FLRT2	1036.25
G3	1.45758	BAK1	1294.34
G3	-1.07862	SUMO2	3375.95
G3	-1.24721	PET112	610.706
G3	-1.35622	ATP6V1G3	2.16516
G3	1.1102	LOC389641	129.692
G3	1.09623	EGF	133.31
G3	-1.13124	ZNF131	1404.19
G3	-1.62275	DTNA	498.978
G3	-1.06281	SLC9A6	1725.07
G3	1.09919	LOC101928569	1.21322
G3	2.03583	OPCML	1.42242
G3	-1.00012	PPP1CC	10576.9
G3	1.07973	ZNF211	690.63
G3	-1.20432	ZMIZ1-AS1	29.2973
G3	1.28012	KCTD9	1933.21
G3	-1.01153	HYDIN	18.2706
G3	1.6685	ALDH3A2	1794.05
G3	1.50257	GOLGA8A	38.7223
G3	-6.83444	NNMT	375.558
G3	-1.12767	NPAS2	3214.61
G3	-1.12099	TEAD4	499.284
G3	-1.126	SLC16A12	18.6596
G3	-1.05156	IL7	55.081
G3	-1.01423	PLS1	1261.42
G3	-1.08639	EIF2AK4	3349.65
G3	1.01055	COX11	1353.16
G3	-1.1773	RASSF9	8.11075
G3	-1.1495	NRG1	1447.15
G3	1.22399	ZBTB18	2547.86
G3	1.24662	KIF3B	3413.55
G3	-1.09788	USP46	867.473
G3	-1.27377	LINC00536	1.53059
G3	-1.35005	PRKCA	4676.92
G3	1.11804	MDH1	6133.66
G3	3.99876	RNF182	1994.71
G3	-1.8645	VSTM5	1.2005
G3	-1.06791	UBE2D3	8496.44
G3	-1.01159	XRCC6BP1	148.846
G3	-1.11128	WDR78	3.83061
G3	1.01923	SIRT3	356.987
G3	1.23565	PIK3C2A	2671.96
G3	-1.11819	PPAT	1276.34
G3	-1.4384	KCNK2	8.84337
G3	-1.03521	ASH1L-AS1	27.1442
G3	1.20246	GK5	353.424
G3	1.73727	SLC10A7	446.363
G3	1.01252	IFT57	645.1
G3	-1.16212	MRPS16	2407.7
G3	-1.21488	BHLHE41	162.33
G3	1.25532	NUCB2	2114.29
G3	1.42291	RIPK2	680.098
G3	-1.07984	KIAA1841	394.719
G3	1.91125	DAAM1	1217.87
G3	-1.10219	TM2D1	417.856
G3	-1.09486	TSFM	477.489
G3	1.00733	ZSCAN29	669.165
G3	-1.20093	EHBP1	2915.02
G3	2.98084	GNS	9594.49
G3	-1.29908	DPY19L3	1007.26
G3	-2.58164	COL27A1	275.466
G3	7.26258	PRUNE2	14.2684
G3	1.05746	PCCB	694.764
G3	-1.09139	SH3PXD2A-AS1	8.47471
G3	1.05946	CUBN	127.065
G3	1.01923	UFM1	1640.52
G3	1.16557	PLEKHA8P1	208.555
G3	1.46086	PTGR1	1162.73
G3	1.00005	DGCR6L	332.06
G3	1.11066	LOC100422556	2.02989
G3	1.02107	TNKS2	3121.13
G3	-1.34402	LOC101928243	2.3407
G3	1.4629	PLOD2	4853.12
G3	1.0112	KIDINS220	2731.19
G3	5.46702	RAB11FIP4	18.2269
G3	-2.24197	ADRB2	947.854
G3	-1.04108	ALDH1L2	9.81421
G3	1.31789	STK3	925.673
G3	-1.01759	CAST	8753.43
G3	-1.06412	MPRIP	7604.72
G3	1.3469	GLRA3	2.92555
G3	-3.00296	LMO2	85.1783
G3	-1.00504	AKNAD1	12.0605
G3	-1.09055	TNFRSF9	10.9958
G3	-1.42877	CRADD	746.642
G3	-1.19302	FCHSD2	1020.68
G3	-1.25839	SFR1	391.144
G3	-1.1653	ALG6	678.592
G3	-1.17309	NOL4	3.0601
G3	-1.17593	TAB2	3165.25
G3	-1.04213	LIN54	1211.43
G3	-1.28542	MVB12B	92.9113
G3	1.0621	MOV10	1202.94
G3	-1.16325	TCF12	2017.03
G3	1.5382	TFAP2C	1476.49
G3	1.06002	SMAD1	343.251
G3	-1.07271	CEP350	3155.42
G3	-1.09618	PCNXL4	5442.54
G3	1.39702	LINC00589	3.36746
G3	-1.0257	RAD54B	657.856
G3	1.12834	ANTXR2	8569.55
G3	1.00214	CPPED1	702.956
G3	-1.01155	TIAM2	298.134
G3	-1.0323	GTF2A1	3526.16
G3	1.11179	COPB2	4776.64
G3	-1.17133	PLAGL1	1.74505
G3	1.30533	CCDC79	1.60802
G3	1.13003	EDNRA	69.3339
G3	-1.54066	TBC1D8	880.643
G3	2.5351	RASGRP1	12.5171
G3	1.11127	POLR2B	8661.41
G3	-1.02418	AKIRIN2	860.496
G3	1.97431	EXOC6B	589.2
G3	-1.07002	PIN1P1	9.68008
G3	-1.43196	IGF2BP3	1321.73
G3	1.11786	ABHD13	574.795
G3	1.05572	ABRACL	750.16
G3	1.09064	GKAP1	273.591
G3	1.46033	SCN9A	225.845
G3	1.01806	COL5A2	34.9752
G3	-1.04778	FXN	418.335
G3	1.4644	CACNB4	113.926
G3	-1.32322	C11orf74	147.494
G3	-1.02908	MAB21L3	1.02084
G3	1.34297	RDH10	254.198
G3	-1.2429	MINA	1396.23
G3	1.11128	ATP8B5P	16.932
G3	1.06726	CD2AP	4813.66
G3	-1.17069	QKI	4097.9
G3	-3.26694	GPR110	139.004
G3	1.74195	ADAM29	2.41661
G3	-1.11589	NACA2	428.269
G3	-1.3592	FAT1	16372.2
G3	1.38723	AGA	613.857
G3	2.1795	GUCY1A3	3.78552
G3	-1.06724	NADK2	708.049
G3	82.0649	FAM65B	263.791
G3	1.11063	ZNF217	2251.45
G3	-1.16355	TFCP2	577.881
G3	-1.07253	OSBPL8	5644.64
G3	-1.17559	TTC32	169.252
G3	1.20632	OXA1L	3003.5
G3	-1.12871	MIOS	732.329
G3	1.08292	TATDN2	2307.39
G3	-1.05563	SF3B1	8050.32
G3	7.62124	TNFAIP3	872.866
G3	-1.33912	TMEM161B-AS1	37.9526
G3	-1.09017	DLGAP1	1.24342
G3	-1.59185	CAPN3	17.5054
G3	1.03808	AFTPH	1644.5
G3	-1.09285	SLC38A6	224.547
G3	1.14682	NT5C2	3299.55
G3	-1.12158	ATM	3438.59
G3	-1.05079	DYNC1I2	1121.32
G3	-1.18234	HGD	1.97915
G3	-1.17068	GPR113	12.1555
G3	1.50825	LINC00989	12.6887
G3	-1.20403	PTENP1	455.192
G3	-1.07481	EAPP	742.06
G3	1.5204	ARAP2	681.835
G3	2.36256	GIPC2	6.07933
G3	2.12239	FRZB	4.83337
G3	-1.04709	RRP15	1411.36
G3	1.01054	MRPL42	2289.3
G3	1.64906	BFSP1	398.969
G3	1.67092	INPP5D	2.58293
G3	-1.0283	MBLAC2	437.177
G3	1.29392	LOC102724550	1.39416
G3	1.0938	TRIQK	759.704
G3	-1.05665	STX7	1673.94
G3	-1.12113	TBC1D32	87.1191
G3	-1.54661	SLC16A14	8.07011
G3	-1.4345	SFTA1P	304.637
G3	1.1509	ZNF431	251.499
G3	1.09723	SOCS4	2234.4
G3	1.0284	IP6K1	2600.8
G3	1.14464	C15orf54	10.4355
G3	-1.1576	STAM-AS1	17.7347
G3	1.37318	AAGAB	1343.19
G3	-1.08628	RAD51	624.111
G3	14.1309	NEBL	318.369
G3	-1.264	NUDT5	2705.42
G3	-1.50762	MYT1L	2.39795
G3	1.2436	ARHGAP26	1378.48
G3	-1.05456	EIF2S2	4156.26
G3	-1.07118	CDC42BPA	7516.69
G3	-1.02193	SMC6	2317.2
G3	-1.0392	RBM45	302.918
G3	-1.86211	RAP2B	1566.97
G3	-1.16829	WDR75	1511.22
G3	1.02682	ITGA11	5.33801
G3	-1.04126	FLJ20021	106.266
G3	1.0601	ASPM	7564.8
G3	30.8842	DACT2	480.445
G3	1.06604	GCC1	704.416
G3	1.42939	LRBA	2705.81
G3	1.51248	ASB14	7.17443
G3	-1.0527	NCOA2	590.379
G3	-1.04792	MRPS21	572.557
G3	-1.42393	PINK1	1962.5
G3	-1.36196	IFI16	3346.67
G3	-1.12407	SLC30A6	1839.2
G3	-1.12754	FMR1	2075.6
G3	-1.38314	NAT8L	99.49
G3	1.21359	TLDC1	1573.5
G3	-1.02223	AASDH	487.986
G3	-1.13784	VRK1	1462.26
G3	-1.06816	MPHOSPH9	1737.74
G3	-1.20268	LOC729683	2.50764
G3	1.22618	UBR3	1247.84
G3	16.3812	WSCD1	26.7235
G3	1.46433	C3orf33	105.029
G3	-1.08165	BBS10	782.178
G3	-1.4293	FAM95C	84.6568
G3	-3.7593	GALNT12	22.3476
G3	2.24653	GFRAL	1.76759
G3	-1.02141	CAB39L	278.385
G3	1.24355	MAP9	867.456
G3	1.04743	RAVER2	466.974
G3	1.27747	NCAM2	65.0807
G3	-1.25636	NR2F2	6097.41
G3	1.09988	NCR3LG1	94.9802
G3	-1.02279	OSBPL1A	637.068
G3	1.16379	DSTYK	1012.04
G3	1.12346	LOC100506603	75.7873
G3	-1.33836	ELAC1	44.5836
G3	1.46216	PTPRS	4213.42
G3	-4.38344	CEMIP	632.405
G3	-1.22748	CC2D2A	552.107
G3	-1.12487	CDC5L	4369.74
G3	1.12771	FBLN7	79.1361
G3	-1.05469	IQCH-AS1	122.05
G3	-1.21949	SLFN5	300.685
G3	-1.03653	SHPRH	392.015
G3	-1.094	NOL11	2758.44
G3	-3.5872	PRR5L	250.753
G3	1.01759	MAX	1787.19
G3	-1.05513	TIGD2	437.056
G3	1.07778	CXADR	242.287
G3	-1.05817	ANO10	2148.27
G3	1.52622	DNM1L	3545.06
G3	1.30205	PGM3	2230.25
G3	1.01642	ATE1	1607.14
G3	2.84206	EPHX1	1661.77
G3	2.21439	KCNIP4	2.19982
G3	-1.03438	RAD18	1826.76
G3	-1.00624	GUCY1B2	4.40555
G3	-1.06685	PCF11	1259.39
G3	1.29754	DNAJB11	2565.62
G3	-1.37971	TMEM92	456.009
G3	-1.47495	ISM1	64.4219
G3	-1.01102	BPTF	3060.19
G3	-1.43932	STARD4-AS1	11.4329
G3	-1.07827	RIOK2	1140.97
G3	1.02769	C15orf41	447.611
G3	-1.01804	NEDD4	3101.44
G3	1.16081	FREM2	128.135
G3	-1.9541	MYL1	1.35257
G3	-1.31442	KCNAB1-AS2	3.37958
G3	1.08088	PPA1	3054.09
G3	1.14188	PGM1	4113.54
G3	-1.06665	GOPC	1635.98
G3	1.24305	WDFY2	460.933
G3	-1.05742	ELF2	882.279
G3	1.45822	GSG1	3.62072
G3	1.02451	MGAT4C	1.86668
G3	1.08983	EMC2	997.045
G3	1.14411	RABGAP1L	594.416
G3	2.41365	LINC01121	2.65498
G3	1.24772	ERP44	1578
G3	1.17311	BBS7	974.265
G3	1.09164	RNF152	107.539
G3	-1.07321	CABIN1	1093.52
G3	-1.29457	IL31RA	770.466
G3	-2.09352	SHISA3	81.1767
G3	1.02197	ZNF43	366.547
G3	1.56695	LOC100996570	3.94049
G3	-1.2595	RPL13AP3	15.759
G3	9.1997	ADAMTS9	501.35
G3	1.1365	PTER	947.899
G3	-1.16583	IQCG	196.365
G3	1.14392	HMP19	1.15331
G3	-1.09829	SLC26A8	2.08043
G3	-1.0705	PSPH	1074.54
G3	1.71199	DNAJC6	1051.17
G3	2.31014	CARD11	682.063
G3	1.39688	LINC00963	104.132
G3	1.07467	CSNK1D	3574.73
G3	-1.62775	F11-AS1	2.25691
G3	1.44003	B3GALTL	712.751
G3	1.69827	ITGBL1	111.407
G3	1.6259	LDLRAD3	1082.06
G3	-1.93631	TERC	3.71827
G3	-1.02468	DST	17836.5
G3	-1.10059	KIAA1430	1923.45
G3	1.0666	RSF1	1828.19
G3	-1.0038	NSMAF	1107.99
G3	1.34272	LRGUK	4.03003
G3	-1.04642	ZNF30	194.398
G3	1.46625	LOC101926996	21.596
G3	4.56579	EFR3B	164.531
G3	-1.04989	ZNF138	90.4832
G3	-1.22379	PFKFB3	2455.9
G3	1.03705	EMC4	1413.37
G3	1.57192	ARHGAP32	2515.85
G3	19.4301	HS3ST5	37.4834
G3	1.15727	USP42	485.53
G3	1.16977	SDCBP	8138.92
G3	-1.06497	SEC23IP	2270.79
G3	1.48056	TMEM2	3209.39
G3	1.08163	RYBP	1997.99
G3	-1.0663	CENPE	5095.04
G3	-1.28392	HSD17B11	3576.07
G3	-1.30574	LOC339803	98.5851
G3	5.62912	CD180	13.8224
G3	-1.00117	GGH	1499.16
G3	-1.04303	OXCT1	676.782
G3	-1.02192	OCLM	25.1869
G3	-1.20652	SRBD1	651.518
G3	-1.03434	MAGI1	1703.29
G3	-1.07728	RBM19	1110.48
G3	1.29797	AP1AR	1286.66
G3	3.76112	IL6R	46.3959
G3	-1.00933	PDE6D	659.088
G3	1.00352	KLF4	1124.77
G3	-1.25956	UBE2E3	1898.96
G3	1.33717	CEPT1	1295.25
G3	1.04621	AP5M1	1713.67
G3	1.50222	SHC3	1319
G3	1.15808	GRPR	19.9657
G3	-2.40886	ADAMTSL4	87.1198
G3	3.19806	TOX	264.4
G3	-1.46623	NUDT7	19.2617
G3	-1.00819	PRKAA2	715.887
G3	2.19804	C4orf32	903.5
G3	2.01426	KIAA0895	348.987
G3	-1.09	MTHFD1	5981.03
G3	-1.01236	UBE2D2	3105.34
G3	-1.00626	NFIB	772.399
G3	1.15752	CHSY1	2073.97
G3	-1.08683	FANCL	477.948
G3	1.39258	CTPS2	372.427
G3	-1.34055	SPTSSB	4.23908
G3	3.64516	SDC2	1860.97
G3	-1.03014	MANEA	440.842
G3	-1.07445	MSS51	39.5945
G3	1.15247	SLC30A7	1423.89
G3	-1.17801	TNRC6C	727.42
G3	1.00949	TRPM7	1433.73
G3	5.10846	LRRC4	6.15327
G3	2.86599	HTRA3	73.2434
G3	1.07535	IDNK	115.491
G3	-1.01168	DDX46	5944.38
G3	1.0534	ZMPSTE24	4092.69
G3	1.02078	DOCK9	3867.87
G3	-1.06869	AVL9	770.763
G3	-1.03369	FRMD3	133.619
G3	1.18657	USP53	1669.89
G3	-1.0461	CTNNA1	17286.1
G3	-1.59363	GRAP2	1.55585
G3	-1.47681	BCL2L11	432.089
G3	-1.01782	ABHD15	512.923
G3	-1.11413	WTIP	173.94
G3	-1.07863	AKAP1	2174.78
G3	1.02012	ZFP91	4944.05
G3	-1.66771	RPSAP52	75.4783
G3	-1.41966	LOC81691	139.117
G3	-1.08875	PPFIBP1	2253.3
G3	1.13691	ZNF613	210.393
G3	1.33608	C1orf226	333.834
G3	-1.16489	USP3	702.186
G3	1.5874	DENND1B	760.604
G3	-1.05301	PYGB	8647.01
G3	1.95599	LRRC1	792.757
G3	1.10784	SLC7A1	7066.2
G3	-1.10844	PRMT3	977.551
G3	-1.19669	ST7-OT3	1.03284
G3	-1.33297	VEGFC	1575.65
G3	-1.53032	FSCN1	1006.91
G3	-1.30437	CLGN	1831.05
G3	48.11	SSTR1	122.602
G3	1.0671	SGPP2	1.18325
G3	-1.37898	KCNQ5	1164.58
G3	-1.00787	ZNF565	86.5642
G3	-1.12126	RNH1	4013.73
G3	-1.01853	DNAJC1	1413.64
G3	1.05173	UBR4	7335.22
G3	-1.35152	SLCO4C1	171.3
G3	1.15542	TMTC2	406.451
G3	1.01863	RPAP3	1251.05
G3	1.07597	SLC4A1AP	1559.17
G3	1.00119	CBR4	670.413
G3	-1.21367	PTK2	5705.62
G3	-1.04458	OR2B6	13.7366
G3	-1.1905	WDR89	660.364
G3	1.13569	ARL1	3662.3
G3	1.09621	ATG3	1700.12
G3	-1.24843	RUNX1	3375.9
G3	-2.16386	OGFRL1	2098.86
G3	1.16024	NOX5	135.65
G3	1.52519	ATP8B1	2024.39
G3	-1.02562	SLTM	3659.21
G3	1.15326	LOC441155	194.042
G3	1.07131	MBIP	551.327
G3	-2.0001	FSIP2	31.1534
G3	1.18211	OFD1	536.827
G3	-1.10011	LOC101927891	3.55766
G3	1.11785	LOC100130744	108.856
G3	1.61287	SLC17A8	1.29434
G3	-1.04138	ZNF254	316.461
G3	2.0643	LINC00473	25.2855
G3	-4.40959	TTC9	124.003
G3	1.24494	LRRC70	4.53166
G3	1.09466	SUSD1	911.985
G3	-1.20717	TRMT10B	191.61
G3	1.54166	FAM83B	13.8607
G3	-1.26095	BDNF	1135.69
G3	1.22432	LINC00693	1.17966
G3	1.33717	TMED9	5031.63
G3	-1.07225	FAHD1	361.828
G3	-1.01516	UBE2B	1653
G3	2.55805	TMEM171	628.317
G3	-1.98411	FZD1	848.589
G3	-1.08867	FANCC	782.964
G3	1.14668	TSC22D2	1085.62
G3	-1.10116	NABP1	1648.1
G3	-1.15305	GM2A	1177.82
G3	-1.06816	C9orf85	205.229
G3	-1.01186	TOM1L1	814.337
G3	-1.09347	UBE3A	2710.47
G3	2.47986	BMPER	120.002
G3	-1.06139	GDI2	9200.38
G3	1.56868	NHS	743.745
G3	-1.06272	OAZ2	1834.2
G3	1.24038	APP	27155.2
G3	-1.07122	ESCO2	881.794
G3	-1.12543	AP4S1	182.064
G3	-1.15006	C4orf27	554.089
G3	-1.45779	TTC29	1.79901
G3	-1.32647	MAPKBP1	1117.2
G3	1.38019	CA3	6.05413
G3	-1.15828	SLC7A9	2.00369
G3	1.28873	NPNT	3.77083
G3	1.11031	TARBP1	604.022
G3	1.08843	IL13RA1	2605.55
G3	-1.13242	HAUS3	891.035
G3	1.06241	SKIDA1	30.9762
G3	-1.02071	ZNF706	1157.91
G3	-1.01706	IFT80	803.573
G3	-1.22082	ETV1	3447.61
G3	-1.13267	LOC100129550	177.738
G3	1.11359	SEC16A	3892.76
G3	-1.22997	GNN	15.0097
G3	-1.21091	RBM14	2058
G3	-1.14634	TOMM5	2071.56
G3	1.26863	DDIT4L	27.2085
G3	1.29847	L2HGDH	662.018
G3	1.72438	KIAA1211	425.055
G3	1.06395	MORF4L1	3057.04
G3	-1.10211	INPP1	827.072
G3	-1.47281	GALNT10	6383.76
G3	1.07978	MOB1B	2127.73
G3	1.26185	BANK1	103.462
G3	1.09065	ZBTB43	1052.85
G3	9.15746	RCAN2	331.782
G3	-1.21525	SOX6	13.8034
G3	1.13389	CBX3P2	6.31993
G3	2.8603	HECW1	114.446
G3	3.2501	PTPN3	2587.96
G3	-1.49343	TECTA	14.1474
G3	1.3745	SENP7	770.775
G3	1.10712	ITSN2	1361.56
G3	-1.56251	STEAP2	116.888
G3	-1.03747	PTPRG	2734.19
G3	-1.10654	SNAPC3	355.326
G3	1.52241	MMRN1	3.04567
G3	1.61134	LPCAT3	1247.75
G3	55.2787	CDH19	138.739
G3	1.15014	LOC100129148	2.43527
G3	-1.03679	ESD	1410.69
G3	-1.02706	CDC42P3	1.29959
G3	-1.21075	CROCCP3	34.3829
G3	2.12595	MYO1E	1850.2
G3	-1.017	MRPS9	692.228
G3	-1.53438	EHF	3160.65
G3	1.11765	TESK2	303.353
G3	-1.04121	ITGB1BP1	2355.79
G3	-1.034	C12orf4	791.302
G3	-1.01469	PCMTD1	373.575
G3	1.65066	PTPRB	112.809
G3	1.24323	SCOC	2910.43
G3	-1.25988	GPC5	1.57709
G3	-1.11231	MIR378D2	1.84194
G3	1.88601	TTN	4.13865
G3	2.60769	CELF4	11.0497
G3	-1.11582	NCAPG	6320.61
G3	-1.03864	FAM120AOS	675.61
G3	-1.09998	TMEM260	382.572
G3	-1.1073	PNN	5208.54
G3	1.0978	WDSUB1	219.929
G3	1.00312	ACVR1B	425.376
G3	1.15085	TMOD3	4264.31
G3	1.09678	TMEM221	13.0914
G3	-1.43294	APLF	230.612
G3	-1.22149	EFNB2	1648.03
G3	-1.3347	CCND1	20193.9
G3	-1.21222	SPRY4	4594.24
G3	-1.34537	RHOBTB1	200.126
G3	-1.27802	CHIC2	623.178
G3	1.32901	BCAT1	4259.68
G3	1.10749	CRHR1-IT1	48.654
G3	1.4054	GLRB	864.206
G3	-1.17522	PSIP1	1476.61
G3	-1.18816	CASC1	1.95003
G3	3.24049	ERMN	4.06214
G3	3.85844	TTC23L	4.94339
G3	-4.13744	MUSK	261.699
G3	-1.13518	FBXO5	1116.36
G3	-1.22009	KIF11	4921.6
G3	1.34516	PRKACB	1215.56
G3	1.21645	PRCP	3086.02
G3	7.93875	DPH6-AS1	35.5186
G3	-1.19061	EZH2	2658.67
G3	1.33806	BRE-AS1	9.28067
G3	1.12848	LRRC37A6P	146.45
G3	1.40048	FBXO34	2061.13
G3	-1.11618	ZNF501	167.441
G3	1.56938	ZMAT4	8.69513
G3	1.26723	HS3ST1	374.279
G3	1.00257	ACRC	31.4675
G3	-1.80167	TMPRSS2	17.0685
G3	-1.28767	FLJ37201	13.9905
G3	2.6578	AASS	2732.16
G3	-1.2322	SUV39H2	1055.05
G3	-1.25507	NCK1-AS1	30.7323
G3	1.21597	C9orf3	1161.72
G3	1.02071	WBP11	2433.25
G3	1.38927	NXPH3	8.67043
G3	-1.24934	MLH1	1688.78
G3	1.18932	MYLK2	17.6162
G3	1.14148	PAPSS1	2204.7
G3	-1.36815	PCSK5	8.012
G3	-1.02521	RSBN1L	479.802
G3	1.07009	ZNF675	256.735
G3	1.13626	CLIP4	3793.81
G3	-1.00961	RFX3	210.941
G3	1.21566	UGGT2	638.99
G3	1.03533	ABHD10	1126.1
G3	-1.11099	CLNS1A	1941.59
G3	-1.48965	CCDC15	398.772
G3	-1.19544	STK17A	3283.38
G3	-1.11635	CHN2	226.29
G3	1.05454	CNTD2	5.1875
G3	-1.89018	FZD8	253.418
G3	1.30751	TLL2	6.44298
G3	-1.03218	LDHB	13840.2
G3	1.01758	ZFX	977.018
G3	-1.10356	NUFIP1	241.106
G3	-1.15907	EIF3IP1	1.76591
G3	1.85547	SORBS1	21.5717
G3	1.13003	NFATC3	1467.58
G3	-1.18455	WDR17	82.1236
G3	1.01785	GPD1L	871.409
G3	1.14965	ATF3	323.42
G3	54.4225	NELL2	696.058
G3	-1.21957	RAD9B	22.9481
G3	1.11488	CCDC91	639.17
G3	2.15292	HPGD	46.4055
G3	-2.80728	NEK3	82.9606
G3	1.09713	C10orf12	442.459
G3	1.01191	AATF	3877.95
G3	1.07607	HSD17B7	388.298
G3	-1.3965	LINC00310	2.50311
G3	-1.12367	EDARADD	1395.54
G3	2.65884	TFPI2	1762.8
G3	-2.74097	FAM13C	29.1392
G3	-1.15841	PIAS2	544.09
G3	1.23764	NUDT9P1	9.10601
G3	1.01301	PHGDH	494.672
G3	1.34321	BEND4	6.64464
G3	1.10057	LRIF1	1129.66
G3	-1.24855	LOC728730	132.742
G3	-1.05664	XRN2	5549.18
G3	-1.34325	RIN2	1778.77
G3	-1.26332	KLHL12	1023.46
G3	1.03508	EML5	245.875
G3	1.06339	PLA2G12B	1.1126
G3	1.04929	PHEX	24.5299
G3	1.00243	RNGTT	975.308
G3	-1.07223	CLK3	963.072
G3	-1.12485	TAF6L	535.901
G3	1.12064	MIER3	1170.46
G3	3.42714	NECAB1	4.22202
G3	1.14453	PCDHGC4	2.79434
G3	1.17684	GOLGA8B	587.933
G3	-1.18347	PPIH	1082.19
G3	1.58229	PYGL	3729.75
G3	-1.28188	GNB4	2983.48
G3	2.09965	OCLN	571.943
G3	-1.32136	LOC642846	166.469
G3	-1.29269	NFKBIZ	452.733
G3	-1.02317	LMLN	986.805
G3	1.19169	OSBPL9	3139.14
G3	2.72915	PIK3C2G	2.36736
G3	1.20224	PIWIL4	25.2171
G3	-1.01063	SCFD2	516.294
G3	-6.18178	CELF2	706.534
G3	-1.07282	JMY	861.367
G3	1.18134	MAPK8	2669.17
G3	-1.20229	MRPL57	775.607
G3	-1.20668	FAM126A	2356.76
G3	1.18774	SSBP2	152.119
G3	1.2399	LOC100289333	19.7448
G3	1.97467	RPS6KA5	571.331
G3	2.40993	PITX2	21.5874
G3	1.29103	NOSTRIN	1.93898
G3	1.46469	INO80C	913.988
G3	-1.26381	ORC3	936.512
G3	1.09038	PLEKHA5	1324.14
G3	-1.22958	DPF1	177.248
G3	-1.36271	LMCD1-AS1	5.54025
G3	1.25626	PLEKHA1	1224.42
G3	-1.19529	ESRRG	2.38554
G3	-1.03534	AKAP10	1272.31
G3	-1.10424	IPO8	2323.35
G3	-2.33442	SP140	105.691
G3	-1.01928	PARP6	1183.6
G3	1.26686	JADE3	515.289
G3	1.08295	PDE7B	327.296
G3	1.10162	CCDC43	1003.51
G3	1.82463	TMEM242	216.11
G3	-4.09415	FGF5	1187.54
G3	1.1705	EFNA5	752.532
G3	-1.21859	AP1S2	1176.92
G3	-1.08334	C14orf93	162.725
G3	-1.20984	TFB1M	289.881
G3	1.10647	ZNF439	457.268
G3	1.18236	GOLGA4	6282.09
G3	-1.10496	LINC00615	3.4413
G3	-1.14893	LOC100506142	1.05643
G3	-1.05835	FAM120A	7339.58
G3	-1.05032	ZC3H18	1497.4
G3	-1.37841	ADAMTSL3	9.24946
G3	1.1146	HOMER1	565.958
G3	3.89994	RBM47	460.019
G3	-1.18983	USP44	286.11
G3	1.26506	KCNN2	16.6718
G3	-1.19864	MGC12916	320.57
G3	-1.04615	AP3B1	2734.64
G3	-1.17007	SFPQ	7891.36
G3	-1.17508	ITGB1	22456.1
G3	-1.0344	ZFP1	371.35
G3	1.35085	TBX18	1.09248
G3	-1.95222	NDP	69.5954
G3	-1.08399	ZFC3H1	2278.38
G3	2.23984	ARID5B	1008.8
G3	1.25543	RNF219-AS1	1.14021
G3	-1.25731	LSM6	593.131
G3	3.2115	ABCA1	2384.7
G3	1.03578	DNMT3A	245.785
G3	-1.15894	PBRM1	3993
G3	-1.41028	RPL21P44	2.89177
G3	-1.08426	PACRGL	352.252
G3	-1.02383	TAF1L	209.519
G3	1.03682	ORC4	1140.9
G3	-1.08618	ALDH1L1-AS2	1.42254
G3	1.0556	PAPD4	1243.24
G3	1.06017	USP10	2559.66
G3	-1.02592	ACTR3	7006.41
G3	-1.31714	EFHD2	2327.43
G3	-1.05015	WIPF3	3.5775
G3	1.83165	SCP2	3512.57
G3	1.0627	NFE2L3	3923.68
G3	1.03988	POMP	2755.52
G3	-1.19245	PDE4B	182.919
G3	1.09265	CDC14C	62.1643
G3	1.00161	WNK3	412.385
G3	1.1857	KIAA2013	978.466
G3	1.11919	DENND4A	688.687
G3	-1.21871	CTLA4	2.18228
G3	-1.1541	SVIL	2752.13
G3	1.01193	ZNF345	72.9421
G3	-1.13581	TBCK	269.974
G3	1.2145	DIP2B	1595.9
G3	-1.13857	ACTL6A	3264.22
G3	1.01198	DCBLD2	14408.2
G3	-1.20203	LOC101929746	5.73418
G3	5.1806	VLDLR	1866.12
G3	-1.22409	KRCC1	659.232
G3	1.39344	SPG20	2483.05
G3	-1.20039	METTL18	182.238
G3	-1.07447	FAM200B	835.473
G3	1.1718	EPS15	2130.03
G3	2.45972	TXK	358.205
G3	-1.13377	DIAPH3	2880.95
G3	-1.02739	MMP19	110.264
G3	1.02458	PCNX	2356.28
G3	2.06371	ADRBK2	475.65
G3	-1.0701	CAMTA1	482.093
G3	1.0134	SLK	4381.87
G3	-1.66206	AGMO	3.09157
G3	4.09255	SEMA3D	315.219
G3	-1.67084	CST3	4276.85
G3	1.01295	TYW3	1234.23
G3	-1.12277	ZNF181	254.278
G3	-1.01585	TGFBR1	3569.89
G3	-1.10922	RPS24	11538.8
G3	2.55688	ATF7IP2	4.23756
G3	-1.18493	ZMYND11	3150.94
G3	15.094	LINC01085	149.616
G3	-1.09373	CDKAL1	828.578
G3	1.10884	CD8A	72.3952
G3	1.1489	TMEM161B	741.827
G3	-1.09428	FAR1	2943.3
G3	-1.063	MRPL21	861.704
G3	1.05383	MYO5A	2022.21
G3	6.85439	CNTN1	94.6367
G3	1.23326	PLCXD2	76.3196
G3	-1.36246	PRDM8	931.564
G3	-1.14412	HNRNPH3	5895.83
G3	-1.0679	SEC22C	2460.05
G3	1.17281	TMEM60	428.38
G3	1.17704	NRBF2	905.839
G3	1.3908	LINC00607	1.54639
G3	-2.27773	PM20D2	1416.35
G3	1.24028	ATXN1	1477.76
G3	1.1255	LAMB1	2543.02
G3	1.21383	CTIF	1010.31
G3	-1.04733	VPS13B	1922.19
G3	-1.1834	GAB1	528.078
G3	1.15663	PLEKHG3	662.23
G3	1.10333	GLRX3	2158.36
G3	1.00285	FAM45B	3.19747
G3	1.05413	UQCRFS1	2166.71
G3	1.28161	ENTPD4	2134.1
G3	-1.17302	SLC18B1	311.364
G3	-1.00141	SUPT20H	1337.84
G3	1.07817	GOLPH3	2897.64
G3	1.60217	IL1RAP	903.053
G3	-1.09183	HSD17B13	10.2322
G3	1.2838	PDE4D	1015.92
G3	-1.03229	ADAM20P1	1.32706
G3	-1.02009	SMEK1	3400.08
G3	-1.08723	KCNRG	10.9582
G3	1.0642	TTC17	2094.92
G3	1.05045	ZNF621	1625.7
G3	-1.61135	NDRG1	3482.42
G3	1.23868	BTD	890.509
G3	-1.15688	ACER3	737.394
G3	2.02421	CALB1	2.06912
G3	1.72084	ANKRD31	9.03479
G3	1.20116	SIK2	1620.97
G3	-1.09442	USP24	4567.64
G3	-1.01922	LOC100289230	27.4017
G3	1.05703	SMC5	2562.75
G3	1.23253	CETN4P	13.6979
G3	1.17081	CTAGE1	85.0645
G3	-1.26608	TACC1	6068.81
G3	4.15923	FGD4	159.752
G3	1.04723	TDRD6	9.11207
G3	-1.06121	DCUN1D5	2100.02
G3	-1.89297	SGK223	1469.89
G3	1.71916	HSP90AB4P	19.5979
G3	1.81502	RASSF8	1351.03
G3	1.26445	ERAP1	2305.97
G3	1.23069	RNF19A	2614.73
G3	1.60436	NCOA7	1382.32
G3	1.23162	CPA4	1030.09
G3	1.04474	AGO1	1099.16
G3	3.91545	AIM2	475.707
G3	1.32276	RP9P	139.86
G3	1.33308	FAM69A	790.682
G3	1.82217	KCNJ3	1.12448
G3	1.07826	SRD5A1	651.021
G3	-1.05526	PSMD6	2938.77
G3	-1.7276	HMGA2	1803.85
G3	-1.01642	PPIL4	889.75
G3	1.05616	CCNC	1258.84
G3	-1.23068	LINC00400	3.10082
G3	3.11746	RGS7	131.186
G3	-1.21092	EEFSEC	288.931
G3	10.5049	FGF20	17.9095
G3	1.28207	EIF2AK3	821.917
G3	1.14627	XPNPEP1	1543.26
G3	1.02762	MOB2	523.502
G3	1.07441	TRIM33	2563.55
G3	-1.00273	N4BP2L1	14.431
G3	-1.09073	GPAM	725.48
G3	-1.13724	THSD7A	2.35309
G3	1.13034	CSNK1G1	922.671
G3	1.04188	DMXL2	986.435
G3	29.0673	PSG11	60.2615
G3	1.01567	STPG1	359.483
G3	-1.02181	PPP1R36	6.82778
G3	-1.10419	CDC27	6166.05
G3	1.27587	MKLN1	2467.7
G3	2.30776	ENTPD7	1322.31
G3	-1.33435	C1orf74	121.103
G3	2.51385	DACH1	166.933
G3	1.4844	CDK20	65.0601
G3	1.0602	ARFIP2	2090.85
G3	1.17118	GINS3	442.855
G3	3.42847	FAXDC2	34.0212
G3	1.79266	GPR126	2641.98
G3	-1.07081	EIF4G2	32845.6
G3	1.43922	C1QBP	5634.09
G3	1.27115	NDFIP1	2826.44
G3	8.37819	PTGS2	1394.14
G3	1.09074	RHBDL3	1.65444
G3	3.34766	RTKN2	1248.49
G3	1.19086	SEMA6D	62.9662
G3	1.09309	BACH1	2349.9
G3	-1.11535	C11orf95	716.842
G3	3.0294	VWDE	245.758
G3	-1.31128	DISP1	247.947
G3	9.35072	POSTN	13.8589
G3	-1.07538	ZFP37	164.568
G3	1.04904	TRIM38	1504.44
G3	-1.00452	ADD1	6177.4
G3	1.04378	ZNF91	368.451
G3	1.26595	ASTN1	46.2449
G3	-1.13964	ST7L	442.246
G3	1.26535	PARD3	2588.5
G3	-1.16409	ZNF800	541.932
G3	-1.04217	SBNO1	4844.18
G3	-1.53945	SLC45A2	2.91021
G3	2.17035	SH3BP5	558.823
G3	-1.05939	DHX37	977.794
G3	-1.03551	C9orf129	1.35825
G3	-1.12718	BTBD2	1245.61
G3	1.23645	DDX58	4819.16
G3	-1.07872	PPP4R1	5299.63
G3	-1.1696	CASD1	311.768
G3	1.40482	PCDH15	2.28464
G3	-1.14369	ABHD3	627.809
G3	2.18302	CYP2J2	132.776
G3	1.80218	RIMS2	611.304
G3	1.02536	LMO7	4874.26
G3	-2.46347	SLC7A2	624.552
G3	-1.1176	FAM114A2	465.592
G3	1.29413	NACAP1	58.9248
G3	1.64599	ZDHHC21	499.885
G3	1.11425	PTP4A2	9588.79
G3	-1.0627	NRP2	862.603
G3	-1.00511	COASY	2599.51
G3	1.60569	GBP1P1	14.915
G3	1.41479	AHCYL2	635.143
G3	-1.16699	RNF150	11.7223
G3	2.0022	ANKRD50	4220.07
G3	-1.0148	ROCK1	4198.77
G3	1.23175	AAK1	3001.95
G3	-1.04436	SFI1	483.142
G3	1.7349	SSFA2	6546.89
G3	4.80896	CCDC64	21.0203
G3	1.15279	AGPS	2665.4
G3	1.09282	MAST2	2822.65
G3	1.09278	MCM9	344.986
G3	-1.02653	DLC1	2731.63
G3	1.50787	LINC00639	41.2703
G3	-1.0841	RPS4X	17860.7
G3	1.08217	HELZ	1943.25
G3	1.5411	GUCY1B3	87.8794
G3	1.04037	GPNMB	20.5828
G3	1.13123	FAM102B	2393.34
G3	1.07168	NAP1L5	130.585
G3	1.0937	ITCH	3889.28
G3	1.14955	IL17RA	399.552
G3	-1.01188	VPS13A	2235.32
G3	1.01663	LYSMD4	123.036
G3	-1.02374	RNF38	1120.56
G3	1.42664	SYNJ1	1048.64
G3	1.15086	CHST12	343.468
G3	1.07665	C7	2.66898
G3	-1.19738	PTPN21	1734.98
G3	-1.17612	LINC01265	1.07809
G3	-1.07325	MYO16-AS1	2.92779
G3	1.11843	ZKSCAN7	34.8944
G3	-1.03086	USP14	5016.74
G3	1.04262	DBH-AS1	116.941
G3	-1.00328	EIF2A	2049.13
G3	1.06854	RCHY1	1279.34
G3	1.73453	HOOK1	125.912
G3	-1.07098	VTI1A	921.505
G3	1.00669	ARFGEF1	1750.51
G3	1.27598	MAN2A1	4982.9
G3	-1.13122	NTPCR	475.998
G3	1.06317	MCUR1	2972.44
G3	1.00636	MTHFD2L	142.075
G3	-1.21088	SLC2A1	13353.8
G3	-1.28923	IGSF5	2.55833
G3	-1.51765	GPR161	1050.95
G3	-3.5064	MAEL	33.0372
G3	-1.09613	CSRP2	433.402
G3	1.07649	BNIP1	418.423
G3	1.14308	CLCA3P	6.58075
G3	1.02013	POMGNT2	602.673
G3	-1.02127	C2orf43	361.226
G3	-1.64657	RGS9	42.9276
G3	1.39483	TM7SF3	1838.97
G3	-1.66169	HMGB3P1	12.6278
G3	-1.029	MARC1	210.419
G3	-3.19669	WNT7B	631.892
G3	1.08971	TBC1D20	1708.12
G3	1.11755	PTPRF	11262.7
G3	1.0117	C6orf57	151.468
G3	-1.03448	DOCK7	2726.25
G3	-1.57788	FAM175A	680.51
G3	1.02794	XIAP	2393.02
G3	1.40416	ARHGAP12	2524.63
G3	-1.27949	CETN3	1076.64
G3	1.6589	MYBL2	2672.11
G3	-1.1054	TCEB1	1267.52
G3	1.10385	ZNF791	668.792
G3	-1.0453	SPG20OS	5.59772
G3	1.13995	GYG1	737.09
G3	1.0212	RC3H1	833.18
G3	-1.02072	KPNA4	2711.68
G3	1.04034	MRPS18A	932.523
G3	-1.17783	SC5D	2385.4
G3	-1.24764	ONECUT2	165.035
G3	-1.06413	AQR	1704.59
G3	1.10548	CTGF	13425.8
G3	1.00401	NAF1	524.042
G3	1.34794	KRT39	2.98797
G3	-1.53081	PTAFR	16.9834
G3	-1.26096	FHOD3	929.828
G3	-1.06787	SMAD4	1726.73
G3	-1.16829	LTF	7.40393
G3	-1.00642	IAH1	851.16
G3	-1.22837	PRIM2	1600.26
G3	1.00221	SCFD1	2025.24
G3	-1.20583	PARP12	642.555
G3	2.584	DYRK2	904.027
G3	1.05426	ZNF451	2171.19
G3	1.11031	INTU	275.064
G3	-1.16435	POLD3	1235.3
G3	-1.04824	GATM	4.7149
G3	-1.27093	TANC2	3198.51
G3	-1.03263	MTMR14	1183.23
G3	1.36265	CCDC40	37.2673
G3	2.52277	PPARG	1486.09
G3	2.02041	MMP15	193.064
G3	-1.13515	BAMBI	278.405
G3	1.24792	RBM24	642.441
G3	-1.10431	KLF10	1106.12
G3	1.26467	SNX29	584.836
G3	1.0483	TRAPPC13	825.233
G3	-1.20897	AGAP7	3.92969
G3	1.04665	LRRC37A	5.09383
G3	-1.05434	PREP	1310.46
G3	1.11781	SEPT9	7584.72
G3	1.05628	SATB2	981.532
G3	1.28006	SLAMF7	589.222
G3	1.39056	HAL	15.287
G3	-1.15502	LOC101928068	24.9743
G3	-1.21072	GOLM1	4379.6
G3	1.01252	ARF4	10356.8
G3	-1.60404	ARMC4	163.254
G3	1.02765	KANK1	718.169
G3	-1.02055	TFEC	1.0603
G3	-1.96957	ROBO1	962.711
G3	8.17576	COL4A6	94.0361
G3	-1.02746	COX18	758.502
G3	-1.01609	CSPG5	90.7991
G3	1.00613	CCDC7	102.896
G3	1.33927	SH3BP5-AS1	59.6381
G3	-1.32892	NDST3	37.4295
G3	1.02366	PTP4A1	6533.88
G3	1.97846	MAK	14.6981
G3	4.34674	OTUD1	1805.25
G3	-1.3294	SKP2	949.34
G3	2.04856	GBP2	1114.76
G3	-1.42534	PHF7	276.334
G3	-1.11097	CCDC34	649.058
G3	-1.14125	ACTA1	37.8436
G3	-1.12427	CBX3	6758.89
G3	-1.12746	DPH5	683.177
G3	-1.10763	RMI1	1096.83
G3	1.54338	FZD5	278.059
G3	1.36	EDIL3	4063.94
G3	1.36998	TRAF3IP2	414.182
G3	-1.05578	LARP7	1630.84
G3	-1.00812	SNX24	1311.77
G3	-1.1457	ANAPC7	3075.92
G3	1.25339	NUP50-AS1	200.128
G3	1.24309	RPS6KA1	1370.95
G3	1.05944	RBM41	1131.72
G3	1.10891	SH3GLB1	4716.27
G3	1.11815	NAB1	966.435
G3	5.83834	FAM198B	45.4043
G3	-1.05542	DCAF4L1	21.8583
G3	1.06659	AMIGO2	3076.63
G3	2.58004	MFI2	1931.92
G3	1.06559	AGBL3	27.6104
G3	1.01536	LOC101928103	13.2609
G3	1.18542	C2CD3	1120.9
G3	-1.18515	KIAA0368	6162.03
G3	-1.14811	PKMYT1	823.63
G3	1.05732	KCTD18	236.166
G3	-1.04479	PSMB2	5126.69
G3	1.49378	C1orf116	23.4269
G3	14.0911	C5orf46	22.2573
G3	1.21848	LMBRD1	529.797
G3	3.4362	PTPRR	96.839
G3	-1.22328	KIAA0586	1807.23
G3	-1.95981	ENKUR	3.95138
G3	-1.30221	TP63	26.6651
G3	-1.19706	PAICS	7791.01
G3	-1.01782	CCDC86	1764.74
G3	1.24619	DOCK5	3044.63
G3	1.06092	CEP112	202.406
G3	1.26378	ADK	2978.9
G3	-1.04529	IFT52	973.713
G3	-1.0367	AHCYL1	4693.87
G3	1.32739	CLDN11	19.7265
G3	1.01041	SH3D21	279.016
G3	1.43408	ZNF362	595.549
G3	-1.19314	RCAN1	2692.15
G3	-1.19246	CASC3	2995.62
G3	-1.06454	EMB	767.993
G3	-1.00047	STRAP	3701.68
G3	-1.16898	POLR1E	1485.48
G3	-1.54413	SMAGP	988.466
G3	-1.34272	IVNS1ABP	3420.07
G3	-1.03674	ZNF770	1766.67
G3	1.1599	ZNF829	315.007
G3	1.04855	PAFAH1B1	5908.29
G3	-1.15986	SLC19A2	709.988
G3	-1.1946	VCL	11652.4
G3	1.0353	ORC5	555.604
G3	-2.22566	CPNE4	7.14361
G3	1.00795	BTBD10	2373.25
G3	1.34041	PRRG4	252.06
G3	1.13153	HIVEP2	1293.5
G3	1.08208	HSDL2	2339.52
G3	-1.00833	RAB3GAP1	2100.45
G3	-1.19921	TNFAIP8	612.158
G3	1.33882	FAM46C	1924.27
G3	-1.18796	SPATA5L1	216.448
G3	-1.01235	ERCC6L2	1052.99
G3	-1.06763	CTDSPL2	1274.29
G3	1.00675	LARS2	1278.23
G3	-2.27214	NOG	1310.5
G3	-1.1121	SEPT8	1870.4
G3	-1.75071	TLE3	1568.04
G3	-1.18862	GOLIM4	1372.46
G3	1.04355	NICN1	345.156
G3	1.32375	AGBL4	2.13938
G3	1.90026	KCND2	1.50522
G3	-1.03235	TRAF5	616.824
G3	-7.47555	HAS2	664.967
G3	1.20465	PPM1B	1970.81
G3	-1.33286	CDC20B	1.16325
G3	-1.49296	FAM201A	84.1244
G3	1.35004	USH2A	2.91275
G3	1.01809	TSKU	642.519
G3	-1.53535	NCK2	554.201
G3	-1.34374	RPA4	2.71303
G3	-1.01119	INTS9	446.781
G3	-1.29916	CHRNA10	16.0224
G3	-1.21427	PRDM6	28.9091
G3	-1.16918	ZNF106	3268.24
G3	-1.34323	NEIL3	680.117
G3	-1.04761	CDC23	2036.51
G3	1.10367	MICU1	1940.64
G3	1.52252	RIMKLA	78.2387
G3	-1.09938	HENMT1	2.37727
G3	1.36897	SLC35G1	213.347
G3	-1.78376	SNORA33	19.1193
G3	1.02955	DLD	3058.24
G3	1.00144	FGFR1OP	612.102
G3	11.8977	TPD52L1	542.315
G3	-1.11054	C5	188.666
G3	-1.45561	TNFRSF13B	1.03723
G3	4.01424	TNIK	740.178
G3	-1.18984	DEPDC1	2990.35
G3	1.03653	SLC30A1	458.137
G3	1.00573	KIAA1919	143.583
G3	-1.49105	C11orf96	3.81984
G3	-1.0822	GXYLT2	189.367
G3	-1.86465	KIAA1211L	4.41808
G3	-2.87895	PLCE1	438.273
G3	1.0788	WDR41	1395.01
G3	1.50687	KCNMB4	58.9493
G3	1.10528	HDAC9	1370.59
G3	1.79032	GLCCI1	425.173
G3	1.5547	SPECC1	1292.86
G3	6.02791	SPRR2D	8.01141
G3	-1.04662	UTP14A	1256.88
G3	-1.12821	SLC25A40	512.128
G3	3.16097	GULP1	1731.98
G3	1.02875	DHX30	4196.56
G3	-1.047	TNRC6A	1675.85
G3	-1.15126	AZI2	1734.34
G3	-1.06859	ZBED3	160.72
G3	1.09152	HSPA4L	1793.93
G3	-1.0755	ZFAND6	1416.82
G3	1.02896	LINC01004	36.2338
G3	1.06087	GLE1	2214.74
G3	-1.0059	NAA25	2621.03
G3	2.02272	WDR63	8.99048
G3	-1.19616	MIR4263	4.26735
G3	-1.00706	RNF4	3649
G3	-1.09435	ATG5	1170.37
G3	1.01821	TRIP11	2072.28
G3	1.48349	MIR21	7.56323
G3	-1.30636	KNTC1	3174.25
G3	1.00655	ZNF397	146.492
G3	1.16584	FGF17	2.50672
G3	-1.16793	KIF22	2494.24
G3	-1.63886	RNF125	98.4702
G3	-1.01136	YBX3	2216.3
G3	-1.06676	XRN1	994.575
G3	1.39737	SYCP2	53.0714
G3	1.00605	CINP	701.399
G3	-3.25547	PRICKLE1	506.147
G3	1.10169	TM9SF4	3633.21
G3	1.02871	MICALCL	35.7253
G3	1.27676	NAALADL2	18.5816
G3	1.29027	SEC24A	1754.44
G3	1.93254	GRHL1	47.4764
G3	-1.13013	SETMAR	132.756
G3	1.07842	RAB11FIP3	663.029
G3	-1.21372	C10orf85	16.9722
G3	1.69508	GALNT3	2149.53
G3	2.32883	IL20	2.37513
G3	1.0185	RBX1	1447.42
G3	-1.24077	CLIC4	11508.2
G3	1.0112	CCDC132	638.476
G3	-1.15231	LONRF1	273.77
G3	1.03784	SDR42E1	332.783
G3	-1.39824	TBC1D1	1561.45
G3	1.0797	AKAP11	2787.32
G3	4.30161	THSD4	3430.68
G3	20.9094	ERBB4	52.1502
G3	-1.00807	MFSD8	602.881
G3	-1.00524	ZNF579	172.078
G3	-1.13197	TMEM200B	517.384
G3	-1.03165	SEC31A	7278.69
G3	-1.18371	WDR92	534.125
G3	-1.46659	PPCDC	222.244
G3	-1.13891	PHIP	2329.25
G3	-1.39071	RWDD4	364.458
G3	-1.08899	ZMYM1	1103.25
G3	-1.12976	DEPDC1B	1067.43
G3	1.00138	TRIM14	1025.17
G3	1.26016	TEC	292.672
G3	-1.06253	ZDBF2	549.661
G3	1.20493	RPH3AL	826.911
G3	1.09202	PIGB	313.222
G3	-2.85725	CST4	426.156
G3	-1.03384	GAREM	131.765
G3	-2.43148	CASC8	207.466
G3	-1.61242	GRM5-AS1	6.29716
G3	-1.14702	RAB32	1129.95
G3	-1.12165	ABHD5	2490.12
G3	-1.10885	DOCK1	2411.41
G3	26.358	KL	51.5705
G3	-1.55676	FOXP2	104.075
G3	-2.90492	TNFSF18	5.37152
G3	1.70229	FAR2	1.49101
G3	1.47408	GAREML	13.5587
G3	1.20727	TBK1	1068.13
G3	2.08895	MCC	725.78
G3	-1.08018	ZBTB24	322.083
G3	1.28258	PPM1K	985.444
G3	1.0675	TMEM165	3270.54
G3	1.016	SARS	7117.09
G3	1.20734	IFNGR1	1038.53
G3	-1.82853	MIR100HG	1219.59
G3	-1.31498	COQ2	756.742
G3	1.04829	ZFR	6519.83
G3	-1.67403	LOC101927701	16.5639
G3	-1.04128	HMGXB4	1063.17
G3	1.32271	LINC01277	1.41583
G3	-1.66366	EFCAB4B	255.15
G3	1.13865	DCPS	1031.94
G3	-1.02363	SEC63	2838.04
G3	1.1931	CDC42SE2	1389.09
G3	1.80576	UNC5C	2.09452
G3	1.06223	KMT2A	6409.39
G3	-1.18002	MRPL1	907.68
G3	-1.41915	LINC00261	509.135
G3	-1.03014	UXS1	1260.67
G3	1.17556	MIR3685	6.38458
G3	-1.08939	PTDSS1	3867.02
G3	1.91985	THSD7B	17.3491
G3	1.42224	EXOG	462.672
G3	1.18396	ANKRD13C	2196.76
G3	-1.08538	GBAS	1096.66
G3	1.157	DENND6A	1578.42
G3	1.30479	TSC22D1-AS1	9.26928
G3	1.15779	MTRF1L	338.914
G3	1.08814	STK38L	949.617
G3	1.18616	ZNF346	494.404
G3	-1.24	TTC14	570.603
G3	1.09943	PIGL	133.286
G3	-1.36657	PTGER4	215.149
G3	-1.2051	CMC1	426.144
G3	1.03126	LRRC47	1048.41
G3	1.24539	THBS1	32195.8
G3	-1.1583	MEF2C-AS1	1.34198
G3	1.15892	KLHDC2	1316.22
G3	-1.09639	PIP5K1B	1.83821
G3	1.0637	YIPF4	1173.81
G3	-1.31102	CENPK	1098.7
G3	-1.33665	AXDND1	5.29927
G3	-2.30809	SMCO4	114.33
G3	8.73031	ETNPPL	25.0319
G3	1.16099	USP54	839.155
G3	-1.54509	BICC1	366.986
G3	1.1836	RFC1	3136.57
G3	1.00726	NSUN2	3646.13
G3	-1.31013	DUT	1374.85
G3	1.01064	STPG2	3.14748
G3	1.2993	COG7	342.959
G3	1.10007	ARG2	789.765
G3	1.02881	FAM118B	969.006
G3	-1.16286	MMS22L	917.04
G3	-1.60351	C20orf196	36.3109
G3	-1.18019	DLGAP5	6317.92
G3	1.12611	SPRY2	3013.58
G3	-1.0103	ZBTB40	1315.69
G3	-1.26801	ACP6	522.108
G3	1.14177	IFRD1	2242.81
G3	-1.10255	ZNF192P1	28.3506
G3	1.43187	ABCC4	1973.75
G3	1.04442	RAP1GDS1	3248.63
G3	-1.00332	STAG2	5175.05
G3	1.85519	CHRNA9	1.26067
G3	-1.04859	KATNBL1P6	167.487
G3	-1.50383	CAPRIN2	1699.09
G3	-1.0415	RANBP17	165.615
G3	-1.06315	ZHX3	2741.15
G3	-1.2799	LOC388906	4.34938
G3	1.1521	TC2N	2.79888
G3	1.12339	PRLR	25.6015
G3	1.0757	ERCC4	377.167
G3	-1.14335	MRAS	287.902
G3	1.12142	CDYL	1932.22
G3	1.84259	C9orf72	379.175
G3	-1.16745	UBIAD1	716
G3	-1.03372	NAA20	1884.68
G3	-2.20321	FAM124A	39.0784
G3	-1.22433	NOXRED1	13.1856
G3	1.04113	CAMSAP1	2048.55
G3	1.08876	TBC1D14	2861.29
G3	-1.14258	DENND5A	1798.11
G3	2.48829	DPYSL3	19.0369
G3	1.09154	GNG5	2026.54
G3	1.05951	DPYS	1.46588
G3	1.31979	BAI3	4.88681
G3	-1.18355	C6orf52	289.622
G3	-1.33623	TNFSF13B	4.2798
G3	2.29296	LOC728084	7.61515
G3	1.07934	COX6C	2784.09
G3	1.36411	ERI3-IT1	7.47399
G3	1.06315	SFXN1	2835.32
G3	-1.01711	MAPK1	4112.38
G3	-1.13513	RBFOX2	5095.03
G3	1.6085	TMEM64	1273.83
G3	1.16651	COLEC10	5.74405
G3	-1.52714	LOC145783	78.9335
G3	-1.18788	C14orf28	106.578
G3	1.04844	SEC13	3679.62
G3	2.29065	MTTP	18.8319
G3	1.58011	SH3RF2	935.056
G3	1.06717	MIR186	11.7665
G3	-1.02839	TOMM70A	3557.18
G3	2.91743	ASCL1	4.06588
G3	-1.09141	LRPPRC	6841.68
G3	1.92802	LYPD3	32.6474
G3	-2.14037	KCNQ3	4.0768
G3	-1.33978	CTSO	147.149
G3	1.14542	NGLY1	995.978
G3	1.00359	PRKD3	3454.06
G3	1.1059	CSGALNACT1	32.3213
G3	-1.19124	FAM65C	2.54427
G3	8.79793	PDE3A	24.9119
G3	1.0055	DLG2	14.4121
G3	-1.08479	C4orf47	10.186
G3	-1.2242	ACOT11	2.97621
G3	-1.59548	CAMK2D	1014.23
G3	1.08386	UBQLN1	6293.74
G3	-1.0375	PUM2	5309.75
G3	1.35195	CEACAM22P	1.34126
G3	2.2359	PRKG1	343.634
G3	-1.52169	EGFEM1P	8.71949
G3	-1.29495	ZNF804A	355.386
G3	-1.08631	CCDC125	382.618
G3	-1.04809	NDRG3	2494.87
G3	-1.97926	ARSJ	1431.86
G3	-1.18997	B4GALT6	790.527
G3	1.20337	AP1G1	3691.54
G3	-1.72797	WDR72	59.13
G3	1.15265	GARNL3	48.0899
G3	-1.82402	ZNF618	819.866
G3	-1.1312	LOC102606465	59.7259
G3	-2.10483	SLC2A12	216.413
G3	-1.10744	COX7B2	20.7722
G3	-1.01459	SLC22A16	1.06403
G3	-1.06058	OBFC1	1163.43
G3	1.24496	PLA2R1	64.8343
G3	1.09551	LRRC49	179.322
G3	1.12495	C7orf73	758.299
G3	4.20561	LOC153910	5.68577
G3	-1.33789	C18orf54	903.477
G3	-1.36587	GRB10	2670.35
G3	-1.15777	H3F3C	704.675
G3	-1.38092	CITED4	15.4415
G3	-1.04092	DNAH17	3.08162
G3	-1.10655	LRRIQ4	1.40848
G3	-1.201	EXO1	1401.14
G3	-1.24023	UTS2B	7.89525
G3	-1.42996	RGAG4	420.233
G3	-1.27211	MAP1LC3A	119.825
G3	2.64515	CCSER1	31.4315
G3	-1.03973	SS18	3829.7
G3	-1.21249	MNAT1	1141.14
G3	-1.79565	RAB39A	21.5878
G3	1.12261	SLC25A38	1212.88
G3	-1.00092	WDFY3	3595.78
G3	1.35512	CHPT1	1365.42
G3	1.07642	JAK2	316.74
G3	-1.25845	SSR3	6511.79
G3	9.565	ABCG2	1073.8
G3	-1.46774	KIF25	4.16859
G3	-1.14411	CDC16	1729.15
G3	-1.14825	RPGR	253.228
G3	1.14779	YAF2	325.383
G3	1.38991	MAP3K7CL	147.05
G3	-1.19699	GINS2	630.07
G3	-1.08417	METTL20	50.4378
G3	-1.32133	WHSC1	10897
G3	1.27314	COLEC12	17.563
G3	1.02379	ABL2	7041.07
G3	-1.16651	SPTLC2	2958.81
G3	-1.00339	PSMA6	2881.52
G3	-1.5068	MKX	125.886
G3	-1.21156	PSD3	1991.03
G3	1.40764	RUSC2	2521.24
G3	-1.13186	YWHAZ	32247.7
G3	1.64446	MBNL2	3106.72
G3	-1.03906	SLC25A36	1657.84
G3	1.03598	PHC3	1377.82
G3	-1.09337	DDX52	2131.92
G3	1.3661	TAX1BP1	6703.29
G3	-1.57584	ZNF233	3.27221
G3	-1.25774	THEM4	281.084
G3	2.71249	C8orf4	7.88351
G3	-1.1553	PCDH18	71.3439
G3	-1.0905	COA7	1058.36
G3	1.30564	CCDC104	791.698
G3	9.05539	MATN2	1527.29
G3	1.10327	ERICH6	2.38816
G3	1.08648	OSBPL3	7123.51
G3	6.43712	PRRT4	9.7241
G3	1.01839	CENPN	2376.67
G3	-1.05188	CAND1	4437.63
G3	-1.24775	TMEM30B	19.258
G3	-1.11004	MAGI3	802.721
G3	-3.12457	PNMA2	1271.17
G3	1.11946	PMM2	909.571
G3	1.13773	ZNF585A	500.871
G3	1.12375	TMEM144	134.619
G3	-1.509	CPOX	2263.3
G3	1.10906	PEX13	851.417
G3	1.27815	ACOX1	1193.45
G3	1.41329	TFG	5490.27
G3	-1.18101	RPL23P8	292.495
G3	1.06193	KIAA1586	626.361
G3	-1.09994	RPSAP58	5583.75
G3	-1.11518	MYH9	32527
G3	-1.05066	KCTD3	2878.67
G3	-1.05747	FFAR4	6.63957
G3	1.04631	UPF2	1549.77
G3	-1.16605	STL	3.61696
G3	-1.12636	FAS	152.616
G3	-1.13594	SLC22A15	149.852
G3	1.20386	RPA3OS	420.765
G3	-1.25438	PARP8	545.345
G3	-1.03167	FNIP2	891.269
G3	-1.44495	BNIP3L	4253.1
G3	-1.5458	MECOM	1962.19
G3	-1.00139	TMEM169	15.7759
G3	2.74934	SEMA5B	2.48577
G3	1.05912	MIR3916	99.4258
G3	-1.07958	DIS3	2088.58
G3	-1.16268	OVCH2	78.12
G3	1.10166	AKAP12	1888.82
G3	1.2062	TKT	12051.7
G3	1.01747	SMPDL3A	283.983
G3	1.30364	PPME1	2819.5
G3	-2.56903	SLC52A3	16.5466
G3	-1.44439	ADAM21	4.3044
G3	-1.02532	EBF3	1.76051
G3	-1.08817	OXTR	147.732
G3	-2.74178	SIX1	856.359
G3	1.20293	RPS6KA3	2303.17
G3	1.03999	IMMP1L	163.243
G3	-1.05653	CSNK1A1	5100.88
G3	1.0806	ARNT	1427.5
G3	-1.09316	MARK1	186.848
G3	-1.02672	TXN2	1213.59
G3	1.09792	DNAJB14	1406.62
G3	-1.09076	SMAD9	40.8023
G3	1.03504	MAP3K9	1231.37
G3	-1.11609	CHEK2	243.042
G3	6.93425	ACVR1C	67.8155
G3	1.45151	CTAGE11P	20.6398
G3	-1.01609	ACTG1P4	1.00759
G3	1.03147	STK17B	1295.09
G3	9.76674	GFI1	46.5452
G3	1.02854	RGS20	185.727
G3	-1.01245	GRK4	105.965
G3	1.21002	ARHGEF26	1068.81
G3	1.07873	EID1	3624.56
G3	1.12514	SHOC2	1584.61
G3	-1.90401	CCDC110	6.97844
G3	-1.29316	SPRED1	1935.9
[truncated: 726 more rows]
