# Supplementary material for: GATA3-dependent cellular reprogramming requires activation-domain dependent recruitment of a chromatin remodeler
Source: Genome Biol. 2016 Feb 27;17:36. doi: 10.1186/s13059-016-0897-0 (PMC4769547; doi:10.1186/s13059-016-0897-0)
Supplement: Additional file 3: — is a table listing differentially expressed TFs. (XLSX 64 kb) [file 13059_2016_897_MOESM3_ESM.xlsx]

## Sheet: uniprot_TF.translate_to_entrez.
uniprot	entrez	Expression	Fold change (log2)	Associated ATAC-seq category	Observed motifs
GATA3_HUMAN	GATA3	up	5.26224		G1,G2,G3
DACT2_HUMAN	DACT2	up	4.9488	G1,G3
AN30B_HUMAN	ANKRD30B	up	4.7114	G1
PO3F2_HUMAN	POU3F2	up	4.69043	G2
RORB_HUMAN	RORB	up	4.09909	G1,G2
OVOL2_HUMAN	OVOL2	up	3.86871	G1
HEY1_HUMAN	HEY1	up	3.45548	G1,G2
ZSCA4_HUMAN	ZSCAN4	up	3.42055	G1,G2
GFI1_HUMAN	GFI1	up	3.28788	G1,G2,G3
NGN2_HUMAN	NEUROG2	up	3.25629	G1,G2,G3
CADH1_HUMAN	CDH1	up	3.13618	G1,G2
SGK1_HUMAN	SGK1	up	2.96735	G1,G2
TNAP3_HUMAN	TNFAIP3	up	2.93003	G2,G3
MESP2_HUMAN	MESP2	up	2.71859	G2
PRIO_HUMAN	PRNP	up	2.67739	G2
GRHL2_HUMAN	GRHL2	up	2.55349	G1,G2
RAB17_HUMAN	RAB17	up	2.53358	G1
PBX1_HUMAN	PBX1	up	2.22716	G2	G1
STAT4_HUMAN	STAT4	up	2.192	G1,G2
TFEB_HUMAN	TFEB	up	2.16289	G1
FOXO6_HUMAN	FOXO6	up	2.14021	G1,G2
AIM2_HUMAN	AIM2	up	1.96918	G2,G3
TRI62_HUMAN	TRIM62	up	1.94797	G1,G2
TRI29_HUMAN	TRIM29	up	1.90118
GATA2_HUMAN	GATA2	up	1.8994	G2	G1
KPCL_HUMAN	PRKCH	up	1.86331	G1,G3
MYCL_HUMAN	MYCL	up	1.8513
BNC1_HUMAN	BNC1	up	1.79139	G2
ANKR2_HUMAN	ANKRD2	up	1.73725	G2
FLI1_HUMAN	FLI1	up	1.67837	G1,G2
ARHG5_HUMAN	ARHGEF5	up	1.62798
HES7_HUMAN	HES7	up	1.59551	G2
GLIS3_HUMAN	GLIS3	up	1.55492	G1,G2,G3
ASCL1_HUMAN	ASCL1	up	1.5447	G3
CLUS_HUMAN	CLU	up	1.4994	G2
TLR4_HUMAN	TLR4	up	1.49073	G1,G2,G3
TLE1_HUMAN	TLE1	up	1.45982	G2
NFAC1_HUMAN	NFATC1	up	1.43524	G1,G2
IRF5_HUMAN	IRF5	up	1.38804
DYRK2_HUMAN	DYRK2	up	1.36961	G1,G3
MCAF2_HUMAN	ATF7IP2	up	1.35438	G3
IL1B_HUMAN	IL1B	up	1.33581	G1,G2
PPARG_HUMAN	PPARG	up	1.33501	G1,G2,G3
PTHR_HUMAN	PTHLH	up	1.33221	G1,G2
DACH1_HUMAN	DACH1	up	1.3299	G3
PHTF2_HUMAN	PHTF2	up	1.31887	G1,G2
MLIP_HUMAN	MLIP	up	1.30165	G1,G3
IFI27_HUMAN	IFI27	up	1.29875	G2
TXK_HUMAN	TXK	up	1.29849	G2,G3
HAIR_HUMAN	HR	up	1.2775
NR2E3_HUMAN	NR2E3	up	1.27003
PITX2_HUMAN	PITX2	up	1.26899	G1,G2,G3
CAR11_HUMAN	CARD11	up	1.20798	G2,G3
FOXC1_HUMAN	FOXC1	up	1.17724	G1,G2
ZN641_HUMAN	ZNF641	up	1.17509	G2
CR3L3_HUMAN	CREB3L3	up	1.17245	G2
ARI5B_HUMAN	ARID5B	up	1.1634	G1,G2,G3
PLAK_HUMAN	JUP	up	1.12433	G1,G2
DEPP_HUMAN	C10orf10	up	1.11413	G2
BHE40_HUMAN	BHLHE40	up	1.08617	G1,G2
CGL_HUMAN	CTH	up	1.03665	G1,G2
PELI1_HUMAN	PELI1	up	1.01143	G1,G2
GPER1_HUMAN	GPER1	up	0.989389
KS6A5_HUMAN	RPS6KA5	up	0.98161	G1,G3
CREG1_HUMAN	CREG1	up	0.98082	G1,G2
PRGC1_HUMAN	PPARGC1A	up	0.978662	G2,G3
ICAM1_HUMAN	ICAM1	up	0.969037
GRHL1_HUMAN	GRHL1	up	0.950499	G2,G3
HNF4A_HUMAN	HNF4A	up	0.950004	G1,G2
IL33_HUMAN	IL33	up	0.935961
CFLAR_HUMAN	CFLAR	up	0.922873	G2
CSF3_HUMAN	CSF3	up	0.899286	G2
KCC1G_HUMAN	CAMK1G	up	0.893454	G2
NLTP_HUMAN	SCP2	up	0.873142	G3
NR4A1_HUMAN	NR4A1	up	0.831983	G2
TRIM1_HUMAN	MID2	up	0.83185
ZN165_HUMAN	ZNF165	up	0.806785	G2
THB_HUMAN	THRB	up	0.79825
TF7L1_HUMAN	TCF7L1	up	0.787266	G1
ZN665_HUMAN	ZNF665	up	0.776966	G2
RIPK4_HUMAN	RIPK4	up	0.748715	G2
SIX2_HUMAN	SIX2	up	0.747214	G1,G3
PBX3_HUMAN	PBX3	up	0.746569	G3
PDLI1_HUMAN	PDLIM1	up	0.733139	G1,G2
EPHA5_HUMAN	EPHA5	up	0.732225	G3
MYBB_HUMAN	MYBL2	up	0.730225	G1,G3
NLRC5_HUMAN	NLRC5	up	0.728823	G2
SOX13_HUMAN	SOX13	up	0.728634	G1,G2
LEF1_HUMAN	LEF1	up	0.718689	G1
EGR2_HUMAN	EGR2	up	0.710502	G1
DAB2P_HUMAN	DAB2IP	up	0.707577	G1,G2
TBX1_HUMAN	TBX1	up	0.691547
ZN540_HUMAN	ZNF540	up	0.690757	G1
FOXQ1_HUMAN	FOXQ1	up	0.684458	G1,G2
MESP1_HUMAN	MESP1	up	0.681782	G1
MT21A_HUMAN	METTL21A	up	0.673255	G2
PAR6A_HUMAN	PARD6A	up	0.670039
ZN525_HUMAN	ZNF525	up	0.669833
LITAF_HUMAN	LITAF	up	0.626517
ZN175_HUMAN	ZNF175	up	0.62641	G2
AP2C_HUMAN	TFAP2C	up	0.621246	G2,G3
RNF41_HUMAN	RNF41	up	0.6053
ZIK1_HUMAN	ZIK1	up	0.602739
CR3L1_HUMAN	CREB3L1	up	0.598415	G2
EGR1_HUMAN	EGR1	up	0.598138	G1,G2
NR1D1_HUMAN	NR1D1	up	0.595702
PKD2_HUMAN	PKD2	up	0.593662	G1,G2
NOTC2_HUMAN	NOTCH2	up	0.58871
GPX3_HUMAN	GPX3	up	0.587106	G2
MALT1_HUMAN	MALT1	down	-0.581018	G2
SHH_HUMAN	SHH	down	-0.584762	G2
HMGB2_HUMAN	HMGB2	down	-0.58763	G2
MKX_HUMAN	MKX	down	-0.591491	G1,G3
LRP5_HUMAN	LRP5	down	-0.591899	G2
SATB1_HUMAN	SATB1	down	-0.599575	G1,G2,G3
TF7L2_HUMAN	TCF7L2	down	-0.610383	G2
HMGA1_HUMAN	HMGA1	down	-0.617541
EHF_HUMAN	EHF	down	-0.617654	G1,G2,G3
EVI1_HUMAN	MECOM	down	-0.628349	G1,G2,G3
MDS1_HUMAN	MECOM	down	-0.628349	G1,G2,G3
FOXP2_HUMAN	FOXP2	down	-0.638549	G1,G2,G3
HNF4G_HUMAN	HNF4G	down	-0.639579
CD36_HUMAN	CD36	down	-0.646941	G1,G2
SALL2_HUMAN	SALL2	down	-0.656073
ID3_HUMAN	ID3	down	-0.659702	G2
SOX21_HUMAN	SOX21	down	-0.674958
IRX3_HUMAN	IRX3	down	-0.675454	G2
SNAI2_HUMAN	SNAI2	down	-0.676432	G2
HIPK2_HUMAN	HIPK2	down	-0.678473	G2
KLF13_HUMAN	KLF13	down	-0.683914
MLXPL_HUMAN	MLXIPL	down	-0.69463	G2
FOXN3_HUMAN	FOXN3	down	-0.697365	G1,G2,G3
ZN467_HUMAN	ZNF467	down	-0.714751
NKX31_HUMAN	NKX3-1	down	-0.724014
FOXP4_HUMAN	FOXP4	down	-0.733624
ZEB1_HUMAN	ZEB1	down	-0.755102	G1,G2,G3
ETV4_HUMAN	ETV4	down	-0.756387	G1,G2
SP6_HUMAN	SP6	down	-0.757262
WN10B_HUMAN	WNT10B	down	-0.760603	G2
TRI22_HUMAN	TRIM22	down	-0.763805	G2
IL6_HUMAN	IL6	down	-0.768759	G1,G2
FOXA2_HUMAN	FOXA2	down	-0.773386
SMAD6_HUMAN	SMAD6	down	-0.780184
CD34_HUMAN	CD34	down	-0.780286	G1,G2
HMGA2_HUMAN	HMGA2	down	-0.788767	G2,G3
TAF4B_HUMAN	TAF4B	down	-0.790292
SMAD7_HUMAN	SMAD7	down	-0.793363	G1,G2,G3
NKX61_HUMAN	NKX6-1	down	-0.795425	G1
CITE2_HUMAN	CITED2	down	-0.804995	G2
WNT2_HUMAN	WNT2	down	-0.812666	G2
WNT5A_HUMAN	WNT5A	down	-0.836569
MEF2C_HUMAN	MEF2C	down	-0.840939	G2
COT1_HUMAN	NR2F1	down	-0.841089
JDP2_HUMAN	JDP2	down	-0.88608	G2,G3
ZSC23_HUMAN	ZSCAN23	down	-0.908975	G1
TLE4_HUMAN	TLE4	down	-0.914969	G3
KLF2_HUMAN	KLF2	down	-0.941908	G2
PO2F2_HUMAN	POU2F2	down	-0.956784		G1
SIM2_HUMAN	SIM2	down	-0.960794
NDP_HUMAN	NDP	down	-0.965116	G1,G2,G3
FZD1_HUMAN	FZD1	down	-0.988493	G2,G3
RGCC_HUMAN	RGCC	down	-0.998796	G1
ID1_HUMAN	ID1	down	-1.00686
HOMEZ_HUMAN	HOMEZ	down	-1.01142	G2,G3
AHRR_HUMAN	AHRR	down	-1.03761
GLI1_HUMAN	GLI1	down	-1.07789
ITF2_HUMAN	TCF4	down	-1.08092	G1,G2
GAS7_HUMAN	GAS7	down	-1.09858
BATF3_HUMAN	BATF3	down	-1.11755	G2,G3
EDA_HUMAN	EDA	down	-1.14803
HES2_HUMAN	HES2	down	-1.17616
SP140_HUMAN	SP140	down	-1.22307	G2,G3
OSR1_HUMAN	OSR1	down	-1.23276	G2
PITX3_HUMAN	PITX3	down	-1.26994
GLI2_HUMAN	GLI2	down	-1.28513
NLRP3_HUMAN	NLRP3	down	-1.32542	G2
TRIB2_HUMAN	TRIB2	down	-1.36337	G2
SOX2_HUMAN	SOX2	down	-1.37593	G1,G3
SOX4_HUMAN	SOX4	down	-1.38993
LPP3_HUMAN	PPAP2B	down	-1.39486
TNR5_HUMAN	CD40	down	-1.43828	G1
SIX1_HUMAN	SIX1	down	-1.45511	G2,G3
TNF18_HUMAN	TNFSF18	down	-1.5385	G2,G3
ATOH8_HUMAN	ATOH8	down	-1.54678
SPDEF_HUMAN	SPDEF	down	-1.55062	G2
ZN521_HUMAN	ZNF521	down	-1.56073	G2,G3
RBTN2_HUMAN	LMO2	down	-1.58638	G3
MRF_HUMAN	MYRF	down	-1.61552	G2
NFAC4_HUMAN	NFATC4	down	-1.62206
MCR_HUMAN	NR3C2	down	-1.64755	G3
SOST_HUMAN	SOST	down	-1.67181
KCC1D_HUMAN	CAMK1D	down	-1.70096	G2
VSX1_HUMAN	VSX1	down	-1.71661	G2
C2TA_HUMAN	CIITA	down	-1.76835
SIGIR_HUMAN	SIGIRR	down	-1.86316
CML1_HUMAN	CMKLR1	down	-1.87785
LZTS1_HUMAN	LZTS1	down	-1.93616	G3
BACH2_HUMAN	BACH2	down	-2.0106	G2	G1
GATA6_HUMAN	GATA6	down	-2.04834	G2
ANDR_HUMAN	AR	down	-2.6498
